# Supplementary material for: Construction and validation of a T cell proliferation regulator-related signature for predicting prognosis and immunotherapy response in lung adenocarcinoma
Source: Front Immunol. 2023 Apr 4;14:1171145. doi: 10.3389/fimmu.2023.1171145 (PMC10110836; doi:10.3389/fimmu.2023.1171145)
Supplement: Supplementary Table 1 — Differentially expressed genes between Cluster1 and Cluster2. [file Table_1.xlsx]

## Sheet: Sheet1
Differentially expressed genes between Cluster1 and Cluster2
Gene	logFC	AveExpr	t	P.Value	adj.P.Val	B
SFTPC	-4.04767	6.15866	-11.1483	7.22058e-26	5.14435e-24	47.7979
SCGB1A1	-3.5927	1.35529	-10.0931	6.997e-22	3.14394e-20	38.9396
ADH1B	-3.36595	3.86658	-16.81	2.32698e-50	1.6703e-46	103.741
CLDN18	-2.95917	3.1425	-9.97008	1.96507e-21	8.27287e-20	37.8655
SCGB3A1	-2.85416	4.88646	-10.0785	7.9081e-22	3.50397e-20	38.6571
FOSB	-2.84687	4.78742	-15.7427	1.8764e-45	4.89774e-42	92.5586
SCGB3A2	-2.8204	5.53536	-9.82165	6.76013e-21	2.65886e-19	36.4922
PGC	-2.76591	4.88904	-7.42215	5.16421e-13	6.9875e-12	18.6621
C7	-2.64796	5.37694	-17.2664	1.7456e-52	2.50598e-48	108.631
C20orf85	-2.63253	-0.270202	-8.63149	8.61088e-17	1.98743e-15	27.4798
SFTPA1	-2.58211	8.93521	-8.82537	1.95547e-17	4.91212e-16	28.4348
VEGFD	-2.56473	0.723624	-14.3197	4.44785e-39	1.79868e-36	77.8736
AGTR2	-2.54591	-0.498583	-8.80725	2.24825e-17	5.59375e-16	28.7934
CYP4B1	-2.5324	4.82778	-11.8825	8.92058e-29	8.75059e-27	54.4816
F11	-2.51779	-1.86121	-11.1722	5.82605e-26	4.22551e-24	48.0827
MS4A15	-2.51765	1.36693	-9.25176	6.92752e-19	2.09813e-17	32.1661
AQP4	-2.47185	4.66476	-9.88556	3.977e-21	1.61055e-19	37.0709
ADAMTS8	-2.42681	1.1897	-17.5565	7.6665e-54	2.20121e-49	111.4
CHIAP2	-2.42198	-2.75815	-9.406	2.0152e-19	6.57506e-18	33.3778
FAM216B	-2.40981	0.198924	-10.384	5.88898e-23	2.99265e-21	41.3714
SFTPA2	-2.39649	9.44955	-8.42	4.22359e-16	8.9102e-15	25.3809
RPL13AP17	-2.3746	-2.19241	-10.4762	2.66309e-23	1.4186e-21	42.0922
ATP13A4-AS1	-2.37276	-1.80308	-9.97765	1.84445e-21	7.81091e-20	37.9656
LGI3	-2.36278	-0.396993	-9.16517	1.37711e-18	4.01824e-17	31.5208
TMEM132C	-2.36026	-2.8945	-12.657	5.97338e-32	8.40724e-30	61.5078
RSPO2	-2.33954	-1.11119	-12.5916	1.11828e-31	1.50701e-29	60.9952
DMBT1	-2.31646	5.19238	-8.59072	1.17257e-16	2.64676e-15	26.8767
GGTLC1	-2.31559	1.93901	-9.25263	6.87946e-19	2.08798e-17	32.1527
GRIA1	-2.30032	-0.917372	-12.1447	7.71539e-30	8.3594e-28	56.8623
PRG4	-2.29555	1.25498	-12.1925	4.92487e-30	5.48073e-28	57.4045
SRGAP3-AS2	-2.29036	-2.00106	-8.31324	9.32503e-16	1.89349e-14	25.1695
C1orf87	-2.28967	-1.97497	-9.40394	2.04884e-19	6.67723e-18	33.3694
CD300LG	-2.28175	-2.59653	-12.2173	3.90016e-30	4.39143e-28	57.4381
PTPRT	-2.27065	-0.638099	-9.59944	4.20152e-20	1.52316e-18	34.9311
GKN2	-2.26973	0.0644883	-7.5379	2.34358e-13	3.36277e-12	19.7588
WIF1	-2.26535	1.93613	-8.22996	1.72082e-15	3.40042e-14	24.4765
ECRG4	-2.25722	-0.588762	-11.7706	2.51405e-28	2.309e-26	53.4682
AC236972.3	-2.25159	-2.58335	-10.3042	1.16579e-22	5.77107e-21	40.6429
DNAH9	-2.23465	-0.111645	-9.11133	2.10647e-18	5.94718e-17	31.1037
AC008268.1	-2.23155	-0.643172	-7.65101	1.07313e-13	1.61318e-12	20.5396
PEBP4	-2.22835	2.39286	-9.47641	1.14169e-19	3.86732e-18	33.8982
SCTR	-2.22273	2.80131	-10.1007	6.56063e-22	2.96644e-20	38.9583
GFRA1	-2.2021	1.18188	-14.7177	7.71806e-41	4.81741e-38	81.9048
C6	-2.18349	-0.106073	-10.2847	1.37749e-22	6.76076e-21	40.535
CHIA	-2.16711	0.844515	-8.53169	1.83006e-16	4.0326e-15	26.718
PIGR	-2.16425	7.8071	-8.61388	9.84023e-17	2.24946e-15	26.8884
C16orf89	-2.15553	6.24144	-9.9026	3.45122e-21	1.41559e-19	37.1031
MS4A8	-2.14475	0.290585	-7.4845	3.37809e-13	4.73824e-12	19.3945
PCDH15	-2.13169	-2.54265	-11.1588	6.57109e-26	4.71673e-24	47.9386
ACKR1	-2.10782	2.78716	-14.3078	5.01728e-39	1.97337e-36	77.8781
PCSK2	-2.10035	-0.456917	-5.90009	6.80042e-09	4.83301e-08	9.8205
ERICH3	-2.09647	-0.557633	-8.22374	1.80109e-15	3.54198e-14	24.5178
CHRDL1	-2.09135	3.28111	-13.487	1.84991e-35	3.82121e-33	69.7612
AC046195.1	-2.08194	-1.99364	-8.70289	5.00186e-17	1.18689e-15	28.0149
CHST9	-2.07918	-0.626035	-7.00126	8.43719e-12	9.55993e-11	16.2993
MUCL3	-2.0702	1.58601	-8.83888	1.76208e-17	4.44968e-16	28.984
ATP1A2	-2.06535	0.271316	-15.4346	4.69582e-44	6.74132e-41	89.0942
AGER	-2.05929	4.55481	-11.2832	2.14838e-26	1.61901e-24	49.0622
SUSD2	-2.05593	6.07178	-11.5404	2.08034e-27	1.76196e-25	51.2905
CNTN6	-2.05575	-0.958257	-10.8399	1.11758e-24	7.21077e-23	45.2275
ATP13A4	-2.02802	4.74694	-10.6141	8.06399e-24	4.59391e-22	43.1867
DNAI2	-2.02648	-1.40852	-9.48776	1.04152e-19	3.57703e-18	34.0361
INMT	-2.02252	3.78601	-15.7934	1.10363e-45	3.96093e-42	93.0787
CYP4Z2P	-2.00988	-2.45245	-9.75979	1.12731e-20	4.33298e-19	36.1872
SCN7A	-2.00325	3.25931	-15.0007	4.21049e-42	3.19058e-39	84.8984
CA10	-1.99947	-2.70772	-6.29294	6.94054e-10	5.84218e-09	12.087
LHFPL3-AS2	-1.99785	0.481457	-8.73877	3.80247e-17	9.18221e-16	28.265
HPSE2	-1.99722	-1.19592	-13.7379	1.5352e-36	3.78455e-34	71.9491
NAPSA	-1.99001	8.42692	-9.10028	2.29804e-18	6.46876e-17	30.5684
SFTPD	-1.97597	5.92768	-9.3444	3.30517e-19	1.05092e-17	32.6125
TEKT1	-1.97413	-0.408337	-7.60277	1.49895e-13	2.19805e-12	20.2084
GLB1L3	-1.96803	1.38224	-6.23843	9.59404e-10	7.89975e-09	11.6062
CADM3-AS1	-1.95978	-2.32785	-13.8376	5.68012e-37	1.45614e-34	72.8156
SNTN	-1.95898	0.733639	-8.75166	3.44518e-17	8.35456e-16	28.3554
CTSG	-1.94543	-0.778594	-11.5292	2.3062e-27	1.94181e-25	51.2878
ZBTB16	-1.94526	2.97274	-10.5526	1.37612e-23	7.59831e-22	42.7591
PLA2G1B	-1.94282	0.00860859	-8.79915	2.39284e-17	5.9176e-16	28.7267
GDF10	-1.93202	0.452057	-12.4255	5.44179e-31	6.79325e-29	59.5414
C1QTNF7	-1.92491	0.993255	-15.289	2.13324e-43	2.18749e-40	87.6888
SOSTDC1	-1.92171	-0.798353	-8.17624	2.54884e-15	4.91486e-14	24.1831
HHIP	-1.91736	1.67987	-8.30851	9.65616e-16	1.9552e-14	25.0558
SFTA1P	-1.91243	2.9859	-10.3185	1.03233e-22	5.15485e-21	40.7711
ABCA8	-1.91137	2.27401	-15.0886	1.699e-42	1.47824e-39	85.7524
TNXB	-1.89627	3.74884	-15.419	5.52444e-44	7.55322e-41	89.2005
MAMDC2	-1.88917	2.20805	-13.7375	1.54219e-36	3.78455e-34	72.2006
AC092071.1	-1.8862	-1.59681	-8.64363	7.85326e-17	1.82873e-15	27.5769
CTSE	-1.87644	6.26436	-7.51203	2.79839e-13	3.9717e-12	19.1427
MYOCD	-1.85975	-0.0881	-12.6454	6.67679e-32	9.26106e-30	61.5724
ADAMTS7P3	-1.85827	-1.39004	-11.753	2.95722e-28	2.67848e-26	53.2653
CYP2B7P	-1.84834	5.70849	-8.84707	1.65415e-17	4.1993e-16	28.7634
SFTPB	-1.84208	11.3871	-7.75488	5.19786e-14	8.24535e-13	20.568
DES	-1.84132	2.07145	-11.7704	2.51713e-28	2.309e-26	53.539
SCARA5	-1.83519	0.777162	-9.13805	1.70632e-18	4.90409e-17	31.2973
AC079467.1	-1.8243	-1.86246	-8.17696	2.53551e-15	4.89244e-14	24.1971
COL6A6	-1.82248	1.94442	-11.8824	8.92979e-29	8.75059e-27	54.5605
MFAP4	-1.82006	5.7626	-15.7538	1.67027e-45	4.79569e-42	92.6567
ROBO2	-1.81591	1.92372	-12.3684	9.35641e-31	1.15297e-28	59.0546
C1orf158	-1.81494	-2.6716	-7.49443	3.15659e-13	4.44929e-12	19.52
CNTFR	-1.81042	-2.53423	-10.7243	3.08445e-24	1.86052e-22	44.1804
CCL14	-1.80684	-2.96982	-12.0322	2.21318e-29	2.29404e-27	55.7185
TMEM132D	-1.80581	-1.46383	-6.90788	1.54135e-11	1.6757e-10	15.7395
FDCSP	-1.79788	0.316877	-7.71044	7.09443e-14	1.09987e-12	20.9142
VSIG2	-1.79476	3.33223	-9.46379	1.26432e-19	4.27574e-18	33.7425
VWA3A	-1.79432	-0.503081	-8.86006	1.49625e-17	3.82891e-16	29.1909
MUSK	-1.79354	-1.41644	-12.4729	3.46875e-31	4.38744e-29	59.8644
CHIT1	-1.7873	4.74558	-8.79126	2.54256e-17	6.24084e-16	28.4099
TMEM212	-1.78205	-3.00771	-7.72103	6.58858e-14	1.02866e-12	21.0389
ELN	-1.77696	5.99829	-15.0739	1.97845e-42	1.67074e-39	85.62
LTF	-1.77047	5.14401	-8.00426	8.85089e-15	1.56386e-13	22.6167
LRRK2-DT	-1.76808	1.24265	-9.19506	1.08691e-18	3.1942e-17	31.7279
SCTR-AS1	-1.76482	-0.665272	-8.43058	3.90316e-16	8.27677e-15	26.01
OGN	-1.7634	1.26282	-10.7434	2.6096e-24	1.58743e-22	44.4361
C6orf118	-1.75601	-2.07236	-7.25027	1.64075e-12	2.07621e-11	17.9191
SHISA3	-1.75278	1.34778	-6.88298	1.808e-11	1.9479e-10	15.4667
APOBEC4	-1.75136	-2.44536	-7.63767	1.17727e-13	1.7532e-12	20.4746
NWD1	-1.74195	0.674882	-8.19534	2.21695e-15	4.3067e-14	24.2846
HHLA2	-1.73977	1.34393	-5.62846	3.07071e-08	1.93347e-07	8.25719
UCN3	-1.7322	-1.06205	-6.3049	6.4627e-10	5.47043e-09	12.116
ROS1	-1.73011	5.41235	-9.53114	7.32609e-20	2.58729e-18	34.1311
ADRA1A	-1.72979	-3.27646	-9.71315	1.65518e-20	6.2531e-19	35.7996
FAM107A	-1.72917	2.66302	-14.0369	7.71185e-38	2.23659e-35	75.1741
LRRK2	-1.7261	5.4605	-10.4981	2.20462e-23	1.18095e-21	42.1434
TTC29	-1.72239	-1.93675	-7.64135	1.14762e-13	1.71706e-12	20.4957
CACNA2D2	-1.71978	4.26523	-9.00481	4.85891e-18	1.31612e-16	30.0776
ART4	-1.7196	-0.568567	-13.8698	4.12021e-37	1.09377e-34	73.3031
PI16	-1.71763	-1.33318	-9.92309	2.9093e-21	1.20363e-19	37.5296
CPB2	-1.71649	-0.20698	-6.81056	2.86881e-11	2.98872e-10	15.0966
RSPO1	-1.71603	-1.53077	-12.2952	1.87031e-30	2.18294e-28	58.208
LINC02471	-1.71398	-2.13941	-7.36802	7.44877e-13	9.88946e-12	18.6847
FENDRR	-1.71045	1.12511	-12.5087	2.4664e-31	3.18987e-29	60.3478
KCNA4	-1.70928	-3.76217	-10.5342	1.61339e-23	8.84037e-22	42.5446
MS4A1	-1.70894	2.4485	-8.72922	4.09079e-17	9.81243e-16	28.1137
SLC26A9	-1.70678	4.19292	-8.34688	7.27093e-16	1.49223e-14	25.1525
ELANE	-1.70561	-2.91158	-9.39077	2.27793e-19	7.38195e-18	33.2522
BTNL9	-1.70534	1.75517	-13.453	2.58585e-35	5.19195e-33	69.401
CA4	-1.70175	-0.507314	-7.96471	1.17526e-14	2.04262e-13	22.6891
ADGB	-1.70085	-2.50088	-7.87542	2.22062e-14	3.73512e-13	22.0921
TCF21	-1.69371	0.901849	-13.4118	3.88209e-35	7.5825e-33	68.9564
ITIH5	-1.69065	3.47364	-14.6489	1.55985e-40	8.61275e-38	81.3265
LINC02772	-1.68725	-2.40421	-8.23172	1.69874e-15	3.36141e-14	24.5868
LEFTY2	-1.68263	-1.52557	-9.97893	1.82478e-21	7.73902e-20	37.9807
CASQ2	-1.67415	-1.03822	-11.98	3.60399e-29	3.65646e-27	55.3459
CST5	-1.67288	-2.61169	-8.96936	6.40729e-18	1.71131e-16	30.0091
AC009093.3	-1.67212	-1.41683	-9.52785	7.52429e-20	2.64752e-18	34.3531
HLF	-1.66885	3.32699	-10.2728	1.5249e-22	7.44608e-21	40.3675
MGC27382	-1.6674	-2.94995	-8.82494	1.962e-17	4.92421e-16	28.9187
AGBL1	-1.66612	-2.84627	-8.64729	7.63742e-17	1.77992e-15	27.5985
TNR	-1.66507	-2.07561	-11.059	1.60363e-25	1.11485e-23	47.0793
SEC14L3	-1.65996	-3.13532	-8.16956	2.67602e-15	5.13595e-14	24.1449
XIST	-1.65994	1.43424	-3.48318	0.000540087	0.00148406	-1.04348
CLEC4F	-1.65814	-1.61056	-10.0517	9.90913e-22	4.35032e-20	38.5746
PENK	-1.65773	-1.0556	-7.99805	9.25467e-15	1.62719e-13	22.9314
RSPO4	-1.65725	-0.0305292	-9.62888	3.30339e-20	1.21443e-18	35.1688
SLIT3	-1.65313	4.07447	-14.6706	1.24972e-40	7.4754e-38	81.5465
TMEM100	-1.65129	1.78466	-10.2724	1.52963e-22	7.45652e-21	40.426
TMEM130	-1.65013	2.83262	-9.82626	6.50682e-21	2.56626e-19	36.6945
AQP5	-1.64931	3.33351	-5.4172	9.52431e-08	5.53791e-07	6.97881
SLC6A4	-1.64434	-0.798009	-8.4167	4.32862e-16	9.12506e-15	25.9107
CLIC5	-1.64188	4.17536	-11.4959	3.1245e-27	2.59279e-25	50.9866
CRTAC1	-1.63939	3.34303	-8.57256	1.34494e-16	3.00695e-15	26.8816
C8orf34-AS1	-1.63807	1.45426	-8.04462	6.62013e-15	1.20074e-13	23.1828
AC010998.3	-1.63523	-4.13414	-7.81522	3.39987e-14	5.56033e-13	21.6805
C9orf135	-1.63486	-0.981706	-6.72187	5.02276e-11	5.07437e-10	14.5824
C1orf141	-1.63174	-4.11981	-7.57692	1.7918e-13	2.60224e-12	20.0713
DNASE2B	-1.63173	-1.81113	-9.92477	2.86897e-21	1.18866e-19	37.5324
SCN1A	-1.63164	0.0985393	-7.8881	2.02936e-14	3.42344e-13	22.1415
LUZP2	-1.62757	-1.42992	-7.82235	3.233e-14	5.30131e-13	21.7202
LINC02555	-1.62705	-1.60164	-6.98011	9.67666e-12	1.087e-10	16.1934
TSPAN19	-1.62412	-2.22218	-6.1692	1.44262e-09	1.15571e-08	11.3768
AC005165.1	-1.62063	-1.76824	-9.62715	3.35061e-20	1.23021e-18	35.1362
AL353660.1	-1.6196	-2.73683	-9.48425	1.0715e-19	3.66686e-18	33.9877
ANKRD66	-1.60993	-2.43363	-7.32537	9.92678e-13	1.29686e-11	18.4096
RASGRF1	-1.60754	2.57608	-9.07529	2.79703e-18	7.77429e-17	30.742
MYBPHL	-1.60727	0.0563594	-6.76554	3.81494e-11	3.92597e-10	14.809
MYH11	-1.60727	5.74541	-13.0866	9.40053e-34	1.61622e-31	65.7907
IRX2	-1.60609	3.56997	-7.32746	9.78842e-13	1.28097e-11	18.1355
MACROD2	-1.60373	3.12316	-9.65318	2.70778e-20	1.00969e-18	35.2729
RAD17P1	-1.59938	-2.58493	-8.68053	5.93134e-17	1.3982e-15	27.8454
ABI3BP	-1.59744	4.26323	-15.2554	3.02448e-43	2.80125e-40	87.518
LRRC71	-1.59592	-1.64881	-8.07526	5.30658e-15	9.77936e-14	23.4783
ACADL	-1.5947	0.684024	-9.14493	1.61608e-18	4.6634e-17	31.3524
PTPRQ	-1.59287	-2.52975	-8.87892	1.29325e-17	3.33619e-16	29.3265
CLDN2	-1.59112	2.44274	-5.55158	4.65503e-08	2.8401e-07	7.76078
CFAP221	-1.58873	3.11764	-10.1657	3.78711e-22	1.76233e-20	39.4816
LINC00261	-1.58654	2.32601	-6.40689	3.50171e-10	3.08219e-09	12.5107
GPIHBP1	-1.58271	0.974197	-11.4304	5.66911e-27	4.5089e-25	50.4634
SHH	-1.58263	1.78365	-8.89563	1.1363e-17	2.94985e-16	29.406
AL354861.3	-1.58085	-4.22777	-10.7767	1.94832e-24	1.20821e-22	44.6026
STOML3	-1.57886	-1.67579	-6.40283	3.5888e-10	3.1533e-09	12.7037
CDHR4	-1.57565	-0.638559	-6.74313	4.3939e-11	4.4705e-10	14.6999
DNAAF6	-1.57511	-2.88023	-7.07644	5.17032e-12	6.02232e-11	16.8171
ZNF385B	-1.57332	2.23595	-7.63904	1.16613e-13	1.74112e-12	20.3294
IRX1	-1.57055	-1.58757	-6.24492	9.2323e-10	7.60843e-09	11.79
CCL19	-1.56979	3.60766	-9.41701	1.84419e-19	6.08626e-18	33.3496
CEACAM8	-1.56849	-3.32849	-7.58902	1.64837e-13	2.40732e-12	20.1516
AADAC	-1.56477	-0.114721	-6.86847	1.98391e-11	2.1207e-10	15.4506
FOS	-1.56438	7.7385	-14.4665	1.00142e-39	4.67693e-37	79.3802
FCER1A	-1.5588	1.14511	-8.05954	5.94461e-15	1.08853e-13	23.3025
C4BPA	-1.55771	6.30012	-7.12533	3.75212e-12	4.47759e-11	16.5903
CFAP77	-1.5575	-1.54597	-7.33411	9.36034e-13	1.22887e-11	18.4552
SERPIND1	-1.55518	1.12455	-6.02791	3.27894e-09	2.45553e-08	10.4341
C1orf116	-1.55508	7.14662	-10.805	1.51982e-24	9.60038e-23	44.7025
CD1E	-1.55411	0.848811	-8.9961	5.20081e-18	1.40344e-16	30.2039
MS4A2	-1.55355	1.34347	-10.782	1.85944e-24	1.1581e-22	44.7691
C11orf97	-1.5526	-3.63187	-7.22234	1.97595e-12	2.46454e-11	17.7496
MIR663AHG	-1.55195	-0.533059	-6.17431	1.40002e-09	1.12283e-08	11.348
TRHDE	-1.55119	-1.63749	-7.66497	9.73943e-14	1.47801e-12	20.6519
B3GAT1-DT	-1.55017	0.950451	-5.61083	3.37949e-08	2.11307e-07	8.19351
AP000357.2	-1.54871	-2.4216	-6.98653	9.28236e-12	1.04639e-10	16.2473
ITLN2	-1.54838	-2.63247	-6.48691	2.15327e-10	1.96456e-09	13.2159
LINC01612	-1.54715	-2.30368	-6.54883	1.47306e-10	1.38173e-09	13.5766
FOLR1	-1.54654	6.06067	-8.02332	7.71798e-15	1.37896e-13	22.6832
APOH	-1.54132	0.577119	-5.98308	4.24115e-09	3.11996e-08	10.2202
COL4A3	-1.53885	3.45073	-9.86136	4.86305e-21	1.94468e-19	36.9441
ERBB4	-1.53831	0.495601	-8.9723	6.26196e-18	1.67561e-16	30.0297
TRIM71	-1.5221	-1.72452	-7.20453	2.22399e-12	2.74529e-11	17.6197
AC108215.1	-1.52146	-0.158321	-7.87501	2.22699e-14	3.74364e-13	22.0581
LINC00940	-1.51817	-4.28904	-7.86931	2.31893e-14	3.88909e-13	22.0512
GJB1	-1.51767	2.45769	-5.68438	2.26215e-08	1.45597e-07	8.45647
NTRK3	-1.5134	0.00104039	-13.5969	6.23385e-36	1.37682e-33	70.6895
MMP28	-1.50898	3.47854	-7.84437	2.76709e-14	4.5739e-13	21.6379
CD207	-1.50803	1.4809	-6.28853	7.12513e-10	5.98703e-09	11.888
RHEX	-1.50775	-0.279045	-10.8048	1.52137e-24	9.60038e-23	44.9467
GGT6	-1.50543	2.33116	-6.87661	1.8833e-11	2.02219e-10	15.3561
FCER2	-1.50377	-1.04583	-9.31102	4.31775e-19	1.3534e-17	32.6521
RXRG	-1.5035	-1.14255	-7.96052	1.21104e-14	2.09845e-13	22.671
EDN3	-1.50082	-4.48543	-8.03608	7.04036e-15	1.26894e-13	23.2065
CCDC60	-1.49852	-1.7454	-6.95528	1.13604e-11	1.25987e-10	16.0413
FHL1	-1.49688	4.47246	-13.9838	1.31452e-37	3.73687e-35	74.6402
EFCAB1	-1.49521	0.0692408	-6.95118	1.16651e-11	1.28968e-10	15.9586
CAPSL	-1.49371	-1.19334	-6.22189	1.05798e-09	8.65929e-09	11.6453
SCN4B	-1.49304	2.01066	-13.8537	4.83747e-37	1.25129e-34	73.3374
ARC	-1.49303	-0.655793	-10.6252	7.32271e-24	4.1966e-22	43.3977
CYP2F1	-1.49268	-2.28085	-6.51477	1.81577e-10	1.67959e-09	13.3748
ECEL1P2	-1.49187	-1.45354	-7.23438	1.82396e-12	2.28489e-11	17.8067
ADGRF5	-1.49186	7.24248	-11.7688	2.55523e-28	2.32907e-26	53.3133
CPA3	-1.49125	3.79623	-10.0297	1.19259e-21	5.18027e-20	38.3075
AFF3	-1.48627	1.9788	-10.2083	2.63943e-22	1.24644e-20	39.8845
ANKFN1	-1.48603	0.0276555	-8.03212	7.24411e-15	1.30158e-13	23.1481
PGM5P4	-1.48289	-3.7007	-9.16135	1.41936e-18	4.13734e-17	31.4664
FABP4	-1.48127	0.84376	-8.22836	1.74109e-15	3.43339e-14	24.515
ITGA8	-1.48107	3.61753	-15.731	2.12237e-45	5.07812e-42	92.4284
GPM6A	-1.48084	-0.131749	-8.04543	6.58161e-15	1.19451e-13	23.2456
OTC	-1.48052	-4.68279	-10.1179	5.67579e-22	2.59496e-20	39.0813
SPAG6	-1.47952	0.66767	-5.86582	8.25138e-09	5.79818e-08	9.57198
MYOC	-1.47951	-3.79975	-9.13495	1.74848e-18	5.01543e-17	31.2635
C13orf46	-1.47832	-0.14885	-8.67442	6.21408e-17	1.46006e-15	27.7965
GAS2L2	-1.47619	-0.301677	-7.1148	4.02106e-12	4.7688e-11	17.0072
AC004947.1	-1.47386	-2.97233	-9.41184	1.92259e-19	6.31597e-18	33.4149
DRD1	-1.46847	-1.30677	-7.26254	1.51188e-12	1.92502e-11	17.9855
CASR	-1.46821	-2.85853	-5.81824	1.07764e-08	7.42709e-08	9.45852
CFTR	-1.46241	2.91018	-7.22739	1.9107e-12	2.38834e-11	17.5404
BLK	-1.46224	0.559138	-9.40627	2.01093e-19	6.56857e-18	33.396
SLC22A3	-1.46073	4.14688	-8.6859	5.69393e-17	1.34444e-15	27.6596
IGSF9B	-1.45899	2.74708	-7.85966	2.48315e-14	4.14032e-13	21.8052
AL022098.1	-1.45634	-0.8192	-9.63292	3.19616e-20	1.17802e-18	35.1969
COL14A1	-1.45555	5.17018	-12.3038	1.72463e-30	2.04618e-28	58.363
AC084375.1	-1.45458	-0.85033	-6.34887	4.96715e-10	4.28151e-09	12.3619
FGF10	-1.45381	-1.71519	-8.65426	7.24356e-17	1.69225e-15	27.6552
NDNF	-1.45373	5.27221	-8.97818	5.98155e-18	1.60357e-16	29.7926
RGS22	-1.45279	-0.135262	-9.86228	4.82608e-21	1.93258e-19	37.0516
TUBA4B	-1.45128	-1.14183	-6.87898	1.85487e-11	1.99464e-10	15.5517
CFAP46	-1.45047	-0.345457	-7.67206	9.27077e-14	1.40986e-12	20.6741
ADRB1	-1.44961	0.734609	-8.36413	6.39862e-16	1.32552e-14	25.4973
COL6A5	-1.44948	1.38408	-9.08065	2.68154e-18	7.47498e-17	30.838
AC010976.2	-1.44414	-3.11444	-10.0654	8.83418e-22	3.89029e-20	38.6513
DUOX1	-1.44286	4.4781	-10.0028	1.49359e-21	6.40057e-20	38.0377
ALKAL2	-1.44275	-1.26532	-11.4899	3.2984e-27	2.72137e-25	50.913
BPIFB1	-1.44219	4.60376	-4.68284	3.6725e-06	1.59595e-05	3.32459
RS1	-1.44203	-3.72308	-8.08932	4.79344e-15	8.90228e-14	23.5789
CD22	-1.44165	2.57324	-12.2994	1.79773e-30	2.11543e-28	58.413
C10orf67	-1.43964	-2.55601	-8.10999	4.12676e-15	7.73922e-14	23.725
DLEC1	-1.43937	1.36692	-10.142	4.63038e-22	2.13399e-20	39.3448
PLCXD3	-1.43383	0.250516	-7.96145	1.20297e-14	2.08825e-13	22.647
AC133963.1	-1.43116	-1.17861	-6.7482	4.25581e-11	4.34386e-10	14.749
MUC21	-1.43099	4.18305	-4.97006	9.28019e-07	4.50241e-06	4.68913
CHRM1	-1.43065	-4.07051	-8.09816	4.49608e-15	8.38256e-14	23.641
RN7SKP51	-1.42988	-3.10874	-8.34648	7.29253e-16	1.49559e-14	25.406
DIO3OS	-1.42967	-0.23484	-8.31161	9.43732e-16	1.91359e-14	25.1422
P2RX2	-1.42685	-3.0685	-8.87262	1.35783e-17	3.49025e-16	29.2746
GATA5	-1.42537	-0.846493	-10.711	3.46559e-24	2.073e-22	44.1242
IL33	-1.42136	4.03711	-12.1375	8.25446e-30	8.87648e-28	56.8661
ABCA3	-1.42005	7.15203	-9.31489	4.18615e-19	1.31358e-17	32.3074
CNR2	-1.41827	-0.830801	-9.88444	4.01426e-21	1.62106e-19	37.2245
ALOX15B	-1.41734	4.83628	-7.93826	1.41981e-14	2.44218e-13	22.1723
CR2	-1.4157	2.34461	-7.56249	1.97903e-13	2.8568e-12	19.804
AGR3	-1.41154	4.74913	-6.62161	9.39422e-11	9.06036e-10	13.5566
LRRC18	-1.41147	-2.34863	-8.07012	5.50736e-15	1.01299e-13	23.4448
LINC00968	-1.41036	-1.23706	-10.7448	2.57636e-24	1.57054e-22	44.4007
C8B	-1.4086	-1.2873	-5.68133	2.30027e-08	1.47786e-07	8.6859
CABCOCO1	-1.40851	-0.128498	-8.15576	2.95904e-15	5.64144e-14	24.0252
WDR38	-1.40835	-0.742882	-6.01009	3.63266e-09	2.7014e-08	10.4376
HOATZ	-1.40595	-1.45373	-6.85567	2.15275e-11	2.28756e-10	15.4162
AL133320.2	-1.40583	-4.16671	-6.70344	5.63859e-11	5.64292e-10	14.5153
LRRC74B	-1.40398	-2.95751	-6.49339	2.06962e-10	1.89426e-09	13.2588
DNASE1L3	-1.40067	0.229344	-9.08176	2.65842e-18	7.42495e-17	30.8725
CD1C	-1.39903	1.63799	-9.36965	2.69919e-19	8.6688e-18	33.0827
LINC01765	-1.39779	-3.77038	-7.26234	1.51388e-12	1.9267e-11	18.0075
SORCS1	-1.39751	-3.18955	-7.5791	1.76506e-13	2.56599e-12	20.0854
AC139491.7	-1.39403	-3.84057	-7.4428	4.48853e-13	6.14567e-12	19.183
DNAH12	-1.39356	0.140437	-7.64285	1.13567e-13	1.70185e-12	20.4618
AQP1	-1.39269	7.38622	-9.09916	2.31832e-18	6.51944e-17	30.605
AC022239.1	-1.39206	-2.17493	-8.3222	8.72727e-16	1.77841e-14	25.2338
RIC3	-1.39188	0.655274	-9.13215	1.78762e-18	5.11217e-17	31.2542
TBX4	-1.39112	2.74652	-11.958	4.42101e-29	4.4539e-27	55.2488
SLC22A31	-1.39105	5.73808	-7.03004	6.99817e-12	8.01482e-11	16.0167
NAGPA-AS1	-1.39084	-2.08596	-8.89865	1.11002e-17	2.88686e-16	29.4785
CA3	-1.39021	0.264183	-9.48197	1.09146e-19	3.71302e-18	33.9975
CAV3	-1.38979	-4.58374	-9.71947	1.57142e-20	5.97596e-19	35.848
SGCA	-1.38866	1.46677	-11.7786	2.33425e-28	2.16196e-26	53.6096
IL5RA	-1.38712	-0.150267	-9.22823	8.35331e-19	2.50094e-17	32.0084
IVL	-1.38659	-0.428669	-4.03568	6.31944e-05	0.000213137	1.10514
LHFPL3	-1.38345	-1.99063	-6.43494	2.95461e-10	2.63455e-09	12.8997
FCRL1	-1.38271	-0.300251	-8.45789	3.18323e-16	6.80542e-15	26.2038
LINC02038	-1.38038	-0.924337	-6.81925	2.71476e-11	2.84267e-10	15.1761
TPSAB1	-1.37985	3.18651	-9.96036	2.13136e-21	8.94672e-20	37.7732
MGP	-1.37813	6.66901	-14.496	7.42295e-40	3.61233e-37	79.7097
NTNG1	-1.37688	-0.528928	-6.82396	2.63462e-11	2.76582e-10	15.1915
LINC01996	-1.37669	-3.94941	-7.83918	2.87058e-14	4.73679e-13	21.8445
TNFRSF13B	-1.37593	-0.330252	-9.36606	2.77808e-19	8.9122e-18	33.0855
CAPN8	-1.37562	5.7282	-7.86723	2.35346e-14	3.9424e-13	21.6072
TPSB2	-1.37549	3.24562	-8.08328	5.00739e-15	9.26368e-14	23.3344
SCN2B	-1.37494	-0.441821	-9.90846	3.28665e-21	1.35195e-19	37.4252
AARD	-1.37441	-0.481302	-7.56995	1.8799e-13	2.72055e-12	19.9899
CACNG6	-1.37275	-1.9614	-5.50745	5.89816e-08	3.54581e-07	7.80913
RRAD	-1.37261	3.87003	-9.25532	6.73403e-19	2.04817e-17	32.0522
ALPL	-1.37132	5.65746	-7.6887	8.25643e-14	1.26431e-12	20.3786
CTXND1	-1.37074	-1.04685	-8.85959	1.50177e-17	3.8396e-16	29.1892
A2M	-1.3705	9.60192	-15.3641	9.77877e-44	1.12307e-40	88.5139
SFTA3	-1.36991	4.405	-6.26856	8.02428e-10	6.69164e-09	11.4971
ZDHHC11B	-1.36867	2.12478	-7.52898	2.49148e-13	3.56075e-12	19.5948
CAVIN2	-1.36741	4.62939	-12.6575	5.94812e-32	8.40724e-30	61.7248
HDC	-1.36681	0.861337	-10.5263	1.72821e-23	9.43355e-22	42.5785
FMO2	-1.36406	4.3255	-11.6753	6.04883e-28	5.34381e-26	52.6013
SPATA18	-1.36385	2.65938	-9.30867	4.39967e-19	1.37757e-17	32.5555
PKNOX2	-1.36045	1.20751	-13.043	1.43678e-33	2.40597e-31	65.4173
TMEM132E	-1.3587	-0.880548	-9.92699	2.81626e-21	1.1702e-19	37.5702
LINC02016	-1.35662	-4.61949	-8.14204	3.26984e-15	6.20513e-14	23.9502
TMPRSS2	-1.35657	6.27451	-10.2211	2.36738e-22	1.12911e-20	39.7459
OMG	-1.35418	0.596406	-9.1974	1.06688e-18	3.13854e-17	31.7608
FO681492.1	-1.35324	-0.815254	-9.42476	1.73255e-19	5.72438e-18	33.5455
AP002008.4	-1.34772	-4.4709	-7.17632	2.68076e-12	3.27671e-11	17.4545
GDF7	-1.34718	-0.20203	-10.0332	1.1576e-21	5.04354e-20	38.449
HMGCS2	-1.34693	-1.95526	-4.49988	8.50976e-06	3.43453e-05	3.07851
DTHD1	-1.34574	0.667121	-8.05042	6.34919e-15	1.15598e-13	23.2571
AC010329.1	-1.34493	0.587606	-5.85733	8.65503e-09	6.06253e-08	9.53093
DLC1	-1.34304	5.81421	-12.9464	3.66925e-33	5.85285e-31	64.4352
SLC5A8	-1.34239	-0.11342	-4.71481	3.16188e-06	1.38792e-05	3.91585
CMA1	-1.34237	-3.37992	-9.12528	1.88716e-18	5.3754e-17	31.19
TRIM63	-1.34164	-3.42978	-7.08539	4.87639e-12	5.7124e-11	16.877
CD1B	-1.34159	-0.979543	-7.52981	2.47732e-13	3.54227e-12	19.7339
GLP1R	-1.34016	-1.56753	-7.02716	7.13071e-12	8.1601e-11	16.4884
CFAP65	-1.33984	0.0608262	-6.95185	1.16146e-11	1.28508e-10	15.9632
AOC3	-1.33897	5.31243	-14.2677	7.52907e-39	2.77147e-36	77.4516
HMCN2	-1.33798	1.31587	-10.7719	2.03197e-24	1.25466e-22	44.682
AL136452.1	-1.33762	-2.8596	-7.57805	1.77791e-13	2.58337e-12	20.0776
ANKRD44-AS1	-1.33676	-2.33284	-7.49228	3.20333e-13	4.51075e-12	19.5046
FAM189A2	-1.33646	3.07538	-10.1736	3.54301e-22	1.65141e-20	39.5486
NIBAN3	-1.33614	-0.146849	-9.60418	4.04217e-20	1.47283e-18	34.9712
AC037441.1	-1.33433	-3.53586	-7.90377	1.81537e-14	3.08055e-13	22.2884
GPR12	-1.33431	-4.09556	-5.99768	3.90094e-09	2.88861e-08	10.4406
CDH19	-1.33402	-2.35544	-7.20421	2.22872e-12	2.74876e-11	17.6269
ZBBX	-1.33287	-1.1513	-5.47691	6.94175e-08	4.1291e-07	7.62042
TCEAL2	-1.33282	-1.3076	-8.08262	5.03151e-15	9.3023e-14	23.5273
AL133304.2	-1.33245	-3.53475	-6.07538	2.49275e-09	1.90655e-08	10.8702
ALOX15	-1.33182	0.533356	-5.74918	1.58268e-08	1.05238e-07	8.95205
MARCO	-1.32984	4.79565	-7.64971	1.08293e-13	1.62705e-12	20.1794
AL358787.2	-1.32763	-3.86933	-7.06488	5.57615e-12	6.4714e-11	16.748
MC5R	-1.32642	-4.13841	-8.0162	8.12349e-15	1.44422e-13	23.0676
TCTE1	-1.32523	-2.02343	-6.72597	4.89486e-11	4.95386e-10	14.6354
AC010998.1	-1.32167	-4.35624	-7.86511	2.38907e-14	3.99738e-13	22.0223
AC007906.2	-1.32098	1.29452	-6.9023	1.5975e-11	1.73477e-10	15.5908
MYH2	-1.32066	-3.73624	-8.59133	1.16713e-16	2.63656e-15	27.1828
CCDC190	-1.32009	-2.61852	-5.16123	3.57696e-07	1.86425e-06	6.10766
FCGBP	-1.31946	5.17131	-7.33606	9.23854e-13	1.21399e-11	18.044
TBC1D27P	-1.31836	-1.09719	-8.00774	8.63265e-15	1.52718e-13	22.9997
SLC34A2	-1.31809	10.1077	-7.4892	3.27138e-13	4.60205e-12	18.8011
KCNA5	-1.31557	-1.22224	-11.5622	1.70499e-27	1.47008e-25	51.5609
LRRC36	-1.31421	0.66551	-8.90598	1.04866e-17	2.73718e-16	29.5216
PRDM16-DT	-1.31332	0.389004	-7.08961	4.74357e-12	5.56816e-11	16.8193
SELP	-1.3131	2.48363	-13.1476	5.18342e-34	9.01979e-32	66.4626
ODAM	-1.31289	-3.27685	-6.6424	8.25569e-11	8.07898e-10	14.1469
AC113349.1	-1.31173	-4.61801	-7.24624	1.68544e-12	2.12527e-11	17.9027
AL162511.1	-1.31173	-0.0119684	-6.32858	5.60942e-10	4.79195e-09	12.2078
SYNDIG1L	-1.31149	-1.48534	-7.96132	1.20411e-14	2.08897e-13	22.6807
OVCH2	-1.30968	-3.35357	-7.45209	4.21363e-13	5.79138e-12	19.2438
CPAMD8	-1.3093	3.95681	-8.29509	1.06606e-15	2.15099e-14	24.7922
INSYN1	-1.30846	0.187082	-10.018	1.31553e-21	5.67993e-20	38.3263
GGTLC2	-1.30831	-3.32253	-7.45539	4.11981e-13	5.68145e-12	19.2656
C9orf24	-1.30735	-0.0358893	-6.32876	5.60337e-10	4.78964e-09	12.21
ZSCAN4	-1.30545	-3.09434	-6.2133	1.113e-09	9.06562e-09	11.642
PTCSC3	-1.30453	-0.990102	-6.0705	2.56423e-09	1.95497e-08	10.7838
DYNLRB2	-1.30347	-1.0541	-7.34513	8.69166e-13	1.14422e-11	18.5167
SLC1A7	-1.303	2.26737	-5.07736	5.45459e-07	2.75532e-06	5.40727
C5orf38	-1.30162	1.79188	-6.53726	1.58172e-10	1.47593e-09	13.3267
AKAP14	-1.30158	-2.69947	-5.91169	6.36784e-09	4.55036e-08	9.96158
SPIB	-1.29954	1.11083	-8.4734	2.83446e-16	6.10526e-15	26.281
FOXA2	-1.29906	3.75516	-6.01002	3.63417e-09	2.70182e-08	10.0932
SERTM1	-1.2958	-3.39815	-5.75499	1.53253e-08	1.02307e-07	9.12832
ADRA2A	-1.29566	2.69375	-7.69683	7.80148e-14	1.19976e-12	20.6877
SLC5A7	-1.29555	-3.92852	-6.41761	3.28186e-10	2.90829e-09	12.8196
DUSP1	-1.29271	7.79468	-12.4449	4.52771e-31	5.67684e-29	59.5784
CD1A	-1.29233	1.41436	-5.67737	2.35077e-08	1.50659e-07	8.50993
PRMT8	-1.28952	-1.19345	-5.36755	1.23621e-07	7.02994e-07	7.06966
XCR1	-1.28914	0.301948	-10.5551	1.34647e-23	7.44993e-22	42.8197
SVEP1	-1.28834	3.9292	-11.5598	1.74365e-27	1.49444e-25	51.5741
IGHD	-1.28631	4.45368	-4.92506	1.15639e-06	5.50617e-06	4.44663
CNGA4	-1.28449	-1.6074	-7.64114	1.14927e-13	1.71863e-12	20.4909
DNAAF1	-1.2839	1.13256	-8.14939	3.09961e-15	5.89081e-14	23.9399
MRC1	-1.28355	5.75262	-9.43239	1.62921e-19	5.39537e-18	33.316
AL390778.2	-1.28209	-4.5115	-7.32446	9.98734e-13	1.30344e-11	18.4089
LRRN3	-1.27977	0.233835	-10.5592	1.29975e-23	7.23223e-22	42.8535
CIBAR2	-1.27923	0.0862576	-6.5749	1.25447e-10	1.19068e-09	13.6534
CX3CR1	-1.27802	1.53215	-9.09092	2.47352e-18	6.93553e-17	30.9122
NR4A1AS	-1.27728	-1.38062	-7.03393	6.82322e-12	7.83319e-11	16.5267
MORN5	-1.27207	-1.87692	-5.47983	6.83454e-08	4.07123e-07	7.66546
GRIN2A	-1.27169	-1.59732	-5.2028	2.89564e-07	1.53564e-06	6.27434
HABP2	-1.26906	2.63945	-5.11078	4.61346e-07	2.35362e-06	5.53007
IHH	-1.2682	-1.88974	-5.93731	5.5062e-09	3.97521e-08	10.0814
NR4A1	-1.26803	5.94734	-9.45028	1.41023e-19	4.72026e-18	33.4467
ACSM5	-1.26691	-0.964097	-9.48352	1.07787e-19	3.68426e-18	34.0078
WNT3A	-1.26568	-1.55959	-7.06375	5.61746e-12	6.51408e-11	16.7192
TMEM252	-1.2653	-3.66336	-8.25124	1.47207e-15	2.93852e-14	24.7235
BAAT	-1.26518	0.108711	-6.04751	2.92867e-09	2.21401e-08	10.6043
AC004554.1	-1.26376	-3.3743	-10.5389	1.54934e-23	8.50567e-22	42.5828
AC104809.1	-1.26341	-4.28297	-7.28929	1.26436e-12	1.62936e-11	18.1814
P3H2	-1.26236	3.9607	-8.29292	1.08332e-15	2.18275e-14	24.7755
ADH1A	-1.26091	-4.30486	-9.02444	4.16741e-18	1.13957e-16	30.4199
ANGPTL7	-1.26064	-3.63111	-8.24495	1.54166e-15	3.0675e-14	24.6787
RP1	-1.26017	0.695808	-6.54262	1.53046e-10	1.43182e-09	13.4298
CYP4F24P	-1.25896	-4.47857	-8.07597	5.27936e-15	9.73545e-14	23.4855
AC135012.3	-1.25654	-4.52326	-9.09517	2.39232e-18	6.7144e-17	30.9603
MEOX1	-1.2565	-0.480832	-10.2384	2.04362e-22	9.79575e-21	40.1431
AC008674.1	-1.25505	-4.03384	-6.43726	2.91316e-10	2.60407e-09	12.9342
PLA2G12B	-1.25375	-0.487131	-4.66034	4.07849e-06	1.75381e-05	3.69695
SSTR1	-1.25369	0.698396	-7.1669	2.85291e-12	3.47529e-11	17.2999
EGR1	-1.25264	7.2637	-11.5432	2.02822e-27	1.7229e-25	51.2572
CADM3	-1.25244	-0.0569733	-8.58499	1.22446e-16	2.75523e-15	27.1326
MST1L	-1.25124	1.81575	-6.46581	2.4489e-10	2.21319e-09	12.9001
CFAP100	-1.25028	-1.39332	-6.76876	3.738e-11	3.8537e-10	14.8808
CNMD	-1.24999	-3.33717	-3.98508	7.77633e-05	0.000257703	1.04216
SEC14L6	-1.24923	1.80916	-8.2937	1.07709e-15	2.17173e-14	24.9423
PGM5P4-AS1	-1.24802	-4.0296	-8.36458	6.37696e-16	1.32199e-14	25.535
LRRTM1	-1.24789	-3.07341	-4.65299	4.2202e-06	1.80959e-05	3.77556
CFAP97D2	-1.24709	-3.91807	-6.49841	2.00703e-10	1.84344e-09	13.293
DUOXA1	-1.24562	2.63226	-7.98386	1.02466e-14	1.7939e-13	22.6812
PGR	-1.24326	0.807556	-11.9234	6.10412e-29	6.12803e-27	54.9149
CLEC3B	-1.24099	1.34216	-10.1004	6.57534e-22	2.96841e-20	39.0007
HPGDS	-1.24054	0.929304	-9.21308	9.42132e-19	2.80026e-17	31.8762
GATA6-AS1	-1.23987	-1.10698	-8.01864	7.98223e-15	1.42298e-13	23.076
MMRN1	-1.23863	2.51636	-9.99999	1.52969e-21	6.54553e-20	38.1353
ASPA	-1.23838	-0.407175	-11.8469	1.24167e-28	1.19633e-26	54.1694
AP001189.1	-1.23738	-1.92587	-11.817	1.63687e-28	1.54598e-26	53.8094
C1orf194	-1.2337	-0.543591	-5.86269	8.39786e-09	5.89102e-08	9.62104
AC004832.1	-1.23268	-2.49353	-6.44399	2.79664e-10	2.50771e-09	12.9634
CFAP47	-1.23165	-1.36711	-5.74513	1.61859e-08	1.07303e-07	9.02674
HMCN1	-1.23107	4.6955	-11.7549	2.9067e-28	2.64105e-26	53.306
HPGD	-1.22903	5.50118	-6.49235	2.0828e-10	1.9045e-09	12.7135
CLEC9A	-1.22876	-1.67757	-9.29432	4.93417e-19	1.53322e-17	32.5152
ADGRA1	-1.22809	-4.25145	-6.61229	9.95374e-11	9.56146e-10	13.9676
GPD1	-1.22617	1.24548	-8.26648	1.3161e-15	2.63882e-14	24.7731
SYT15	-1.22571	-1.6851	-9.33719	3.50175e-19	1.11096e-17	32.8493
CNR1	-1.22571	1.572	-8.20256	2.10303e-15	4.10483e-14	24.2993
STMND1	-1.22547	-0.799476	-5.65739	2.62253e-08	1.66847e-07	8.53789
CHI3L2	-1.22544	3.20985	-8.0395	6.86902e-15	1.24274e-13	23.0264
FHL5	-1.22535	0.561441	-10.5974	9.32536e-24	5.28106e-22	43.1827
ZFP36	-1.22411	7.52226	-12.9038	5.5435e-33	8.74533e-31	63.9595
THSD7B	-1.22106	-0.648179	-8.49219	2.46221e-16	5.33146e-15	26.4591
FAT4	-1.21848	3.59343	-11.9815	3.55399e-29	3.61852e-27	55.4396
SPARCL1	-1.21776	7.07762	-15.5963	8.68748e-45	1.55897e-41	90.9852
WNT7A	-1.21769	-0.673414	-4.92446	1.15982e-06	5.5216e-06	4.90414
PRDM16	-1.21627	2.91786	-6.85863	2.11248e-11	2.24643e-10	15.1917
SH3GL3	-1.21617	-3.34562	-6.22138	1.06114e-09	8.68017e-09	11.6901
AL357093.2	-1.216	-1.45042	-6.55885	1.38491e-10	1.30202e-09	13.6166
AC064805.2	-1.21495	-3.77047	-6.25517	8.68802e-10	7.19915e-09	11.8836
NR4A3	-1.21331	2.83823	-9.17235	1.30113e-18	3.81206e-17	31.4776
FOXI2	-1.21311	-3.90146	-7.36986	7.35686e-13	9.78371e-12	18.7053
VWF	-1.21296	7.31307	-13.2096	2.82841e-34	5.04405e-32	66.9219
AL161618.1	-1.21213	-4.5098	-6.55457	1.42191e-10	1.33461e-09	13.623
RTN4RL1	-1.21204	1.07855	-7.14987	3.19235e-12	3.85931e-11	17.1711
IGSF10	-1.20961	1.67722	-8.3661	6.30545e-16	1.30905e-14	25.4736
GALNT16	-1.20742	0.572549	-9.27888	5.58095e-19	1.72301e-17	32.3959
RSPH4A	-1.20714	0.702987	-7.20117	2.27403e-12	2.80223e-11	17.5205
ANGPT4	-1.20666	-2.1907	-8.18113	2.4595e-15	4.75217e-14	24.2274
LINC01936	-1.20567	1.18296	-10.4704	2.80045e-23	1.48901e-21	42.1037
CCDC141	-1.20538	-0.495494	-9.03256	3.91071e-18	1.07244e-16	30.5013
C8orf34	-1.2044	0.721936	-8.001	9.06065e-15	1.59699e-13	22.9079
SLPI	-1.1996	7.22715	-6.55653	1.40492e-10	1.31996e-09	12.9861
CROCC2	-1.19939	-1.21735	-6.16444	1.48343e-09	1.18377e-08	11.3203
DNAI1	-1.19919	-0.504058	-5.62235	3.1744e-08	1.99351e-07	8.33983
ANGPT1	-1.1986	2.92599	-10.2572	1.74105e-22	8.38744e-21	40.2568
CFAP57	-1.19686	1.01838	-7.90149	1.84505e-14	3.12538e-13	22.2014
CAPN6	-1.1968	0.183377	-4.67499	3.80952e-06	1.65026e-05	3.71941
CYP2A6	-1.19599	-1.95458	-5.83976	9.55245e-09	6.65381e-08	9.55445
CDHR3	-1.19591	2.05392	-5.85421	8.80793e-09	6.16062e-08	9.40597
NAPSB	-1.19526	3.53097	-11.8804	9.09309e-29	8.8502e-27	54.513
LINC01819	-1.1944	-3.84273	-6.64738	8.00352e-11	7.84826e-10	14.1786
AL138900.2	-1.19411	-2.79885	-5.45941	7.61796e-08	4.49316e-07	7.58794
FOXQ1	-1.19365	4.00557	-5.61213	3.35573e-08	2.09958e-07	7.90919
PLA2G4E	-1.19346	0.447266	-5.80475	1.16202e-08	7.94945e-08	9.25524
AL135960.1	-1.19328	-3.49317	-9.73782	1.35107e-20	5.15165e-19	35.9913
SRD5A2	-1.19316	-0.481177	-5.29499	1.80339e-07	9.95938e-07	6.6719
AL121956.7	-1.19267	-1.11106	-5.20558	2.85493e-07	1.51798e-06	6.26515
HIF3A	-1.19215	2.61297	-6.37496	4.24582e-10	3.69748e-09	12.2969
CDO1	-1.19179	0.238813	-10.5293	1.68397e-23	9.20953e-22	42.5995
LAMA2	-1.19125	4.24109	-14.1361	2.84197e-38	8.77406e-36	76.1634
PRAMENP	-1.19104	-4.16601	-7.78714	4.14378e-14	6.65788e-13	21.4889
AC018697.1	-1.19092	-3.464	-7.10319	4.33932e-12	5.13141e-11	16.9901
LINC00163	-1.19072	-4.23256	-8.14937	3.1001e-15	5.89081e-14	24.0014
BRINP1	-1.19064	-0.171222	-4.1651	3.68057e-05	0.000130454	1.59611
MAP3K19	-1.1904	-0.750428	-6.25464	8.71559e-10	7.21782e-09	11.8148
IL13RA2	-1.19039	-0.721676	-6.46702	2.4309e-10	2.20038e-09	13.0474
HOPX	-1.1903	7.43137	-7.37506	7.10323e-13	9.45955e-12	18.1566
AC015813.8	-1.18936	-4.90284	-7.12095	3.86174e-12	4.59695e-11	17.1004
LRRN4	-1.18851	2.9853	-5.63857	2.9061e-08	1.83789e-07	8.15965
RGS6	-1.18815	-1.55987	-5.91816	6.13859e-09	4.39749e-08	9.9659
HMGCLL1	-1.18752	-0.584896	-8.88398	1.24359e-17	3.21966e-16	29.3719
LTBP2	-1.18745	7.48283	-12.9944	2.30463e-33	3.71745e-31	64.8325
U62631.1	-1.18641	-3.94409	-8.44826	3.42059e-16	7.30743e-15	26.1391
SLC8A3	-1.18632	-1.76388	-9.21281	9.44153e-19	2.80336e-17	31.8816
KCNJ15	-1.1863	4.69817	-7.149	3.21057e-12	3.87644e-11	16.8616
C2orf91	-1.18468	-2.63946	-7.42088	5.20909e-13	7.04159e-12	19.0363
MSLN	-1.18308	6.39642	-3.88179	0.000117952	0.000375293	-0.13272
SIGLEC6	-1.18075	0.202571	-8.93756	8.20634e-18	2.16962e-16	29.7702
NGFR	-1.18024	0.820577	-9.23011	8.22894e-19	2.46885e-17	32.0111
GSTA3	-1.17791	-3.64139	-6.16088	1.5147e-09	1.20739e-08	11.3495
COL21A1	-1.17786	2.74689	-8.03547	7.07133e-15	1.27293e-13	23.0358
CAPN3	-1.17784	1.79707	-9.57803	5.00291e-20	1.80005e-18	34.733
IL37	-1.17734	-0.522471	-3.74489	0.000202004	0.000611873	0.0250388
LPL	-1.17675	4.67151	-7.51564	2.73008e-13	3.87858e-12	19.2805
LINC00402	-1.17599	-2.97101	-7.26948	1.44342e-12	1.84357e-11	18.0522
CLU	-1.17528	7.83201	-8.11299	4.03788e-15	7.60234e-14	23.2218
VIPR1	-1.17475	3.21761	-9.73952	1.33226e-20	5.0867e-19	35.9641
RIMS4	-1.17324	-2.02548	-5.32748	1.5236e-07	8.51747e-07	6.90464
LRRC52-AS1	-1.17299	-2.24881	-4.93237	1.11591e-06	5.33111e-06	5.01546
LINC02519	-1.17247	-1.13213	-9.26236	6.3666e-19	1.94673e-17	32.2725
LINC00494	-1.17145	-2.09816	-7.21811	2.03223e-12	2.53033e-11	17.7134
RASGRP2	-1.17043	2.50314	-13.1036	7.96718e-34	1.37803e-31	66.0383
AL390755.2	-1.16909	-2.97481	-5.64892	2.74671e-08	1.7413e-07	8.5663
SULT1C2	-1.16903	3.21543	-6.54675	1.49204e-10	1.39816e-09	13.2559
ERN2	-1.16875	1.8954	-3.89275	0.0001129	0.000360496	0.372478
PGM5	-1.16796	2.73655	-10.0956	6.8498e-22	3.08262e-20	38.9162
GCSAML	-1.16773	-1.325	-7.5121	2.79718e-13	3.9717e-12	19.623
STYXL2	-1.16742	-3.71327	-6.56032	1.37249e-10	1.29163e-09	13.6591
HCN4	-1.16713	-1.62413	-5.13555	4.07258e-07	2.10234e-06	5.9502
COL4A4	-1.1669	4.43234	-9.64884	2.80581e-20	1.04353e-18	35.1422
ARHGEF2-AS1	-1.16594	-3.30401	-6.36414	4.5316e-10	3.93086e-09	12.5083
PLD4	-1.16577	1.90097	-9.82978	6.31977e-21	2.5028e-19	36.7632
CWH43	-1.16548	-3.17346	-4.82318	1.89136e-06	8.65689e-06	4.53745
ST8SIA6	-1.16479	0.645603	-8.83893	1.76141e-17	4.44968e-16	29.0144
SULT1C2P1	-1.16451	-3.4033	-6.6927	6.03088e-11	6.01663e-10	14.4507
AZU1	-1.16219	-2.02562	-6.81136	2.85411e-11	2.97449e-10	15.1569
ADRB2	-1.16186	1.90602	-10.4049	4.92271e-23	2.53299e-21	41.5389
UNC45B	-1.16106	-2.36159	-10.3066	1.14215e-22	5.6736e-21	40.6588
DNAH6	-1.16089	0.910287	-7.60852	1.44058e-13	2.11896e-12	20.1999
AC022164.1	-1.16056	-1.90277	-9.1243	1.90176e-18	5.40626e-17	31.1977
CCL17	-1.15991	0.442901	-6.43653	2.92623e-10	2.61331e-09	12.8151
CFAP91	-1.1597	-0.120409	-7.44408	4.44958e-13	6.10107e-12	19.1409
TMEM232	-1.15925	-0.354599	-7.86959	2.31435e-14	3.88366e-13	22.0256
CNKSR2	-1.15909	0.0197601	-9.14682	1.59211e-18	4.61277e-17	31.3764
CCR6	-1.15754	-3.69791	-9.12461	1.89714e-18	5.39847e-17	31.1832
RPL32P1	-1.15661	-2.84805	-8.41462	4.39652e-16	9.24106e-15	25.8975
EGR3	-1.1566	2.46295	-10.9145	5.78534e-25	3.83623e-23	45.9018
ACTN2	-1.15571	-1.30674	-9.45508	1.35656e-19	4.56618e-18	33.7794
AL928596.1	-1.15549	-3.35364	-4.45546	1.03913e-05	4.12149e-05	2.92991
P2RY12	-1.15479	-0.117384	-7.64178	1.1442e-13	1.71288e-12	20.4627
LRRC31	-1.15449	0.868566	-4.79334	2.18092e-06	9.86431e-06	4.20231
KCNK3	-1.15361	2.59205	-7.12794	3.68822e-12	4.40684e-11	16.9247
CLDN8	-1.15358	-0.542271	-4.38318	1.43319e-05	5.52273e-05	2.50967
PTGDS	-1.15333	0.387378	-9.88688	3.93341e-21	1.59514e-19	37.253
AC073862.3	-1.1531	-4.09336	-6.48026	2.24244e-10	2.04008e-09	13.1861
PZP	-1.15206	-0.785685	-6.85251	2.19659e-11	2.33241e-10	15.3766
ADGRF1	-1.15173	4.58134	-4.48519	9.09239e-06	3.65427e-05	2.45566
CX3CL1	-1.1515	5.91881	-8.39572	5.06056e-16	1.05903e-14	25.3721
LINC01644	-1.1507	-1.4603	-5.2963	1.79113e-07	9.89548e-07	6.72727
KLF2	-1.15039	4.28604	-13.0427	1.4413e-33	2.40597e-31	65.4241
SYNE1	-1.14809	6.28144	-12.5343	1.93298e-31	2.55759e-29	60.4817
SCNN1B	-1.14743	5.20827	-7.24205	1.73315e-12	2.18351e-11	17.4226
MALRD1	-1.14695	-0.209902	-6.99505	8.78374e-12	9.93691e-11	16.2452
SLC6A20	-1.14682	1.20147	-4.99077	8.38162e-07	4.09692e-06	5.09056
HHATL	-1.14597	-3.71709	-5.00077	7.97851e-07	3.92326e-06	5.36007
RYR2	-1.1459	1.34842	-9.5579	5.89399e-20	2.10745e-18	34.5852
AC027288.1	-1.14573	-2.04911	-4.78883	2.22833e-06	1.00661e-05	4.35145
KNDC1	-1.14365	2.53653	-6.0259	3.31707e-09	2.47826e-08	10.3075
RAB44	-1.14364	-1.52061	-9.69235	1.96374e-20	7.37996e-19	35.6617
SFRP5	-1.14179	-1.65572	-5.07688	5.46776e-07	2.76148e-06	5.67073
AC009244.1	-1.14173	-0.0575563	-5.73744	1.68888e-08	1.11423e-07	8.92356
TPPP3	-1.14127	4.5296	-7.82912	3.08215e-14	5.06552e-13	21.4336
BCHE	-1.14107	0.58098	-8.52733	1.89106e-16	4.16063e-15	26.6939
EDNRB	-1.14071	3.49714	-11.0824	1.30183e-25	9.13894e-24	47.332
NFASC	-1.14027	2.64286	-11.1073	1.04168e-25	7.34856e-24	47.5874
CH25H	-1.13937	2.69243	-7.77955	4.37108e-14	6.99567e-13	21.2549
PIP	-1.13909	-1.58357	-4.20306	3.13251e-05	0.000112849	1.83349
LINC01354	-1.13802	-2.8829	-8.43947	3.65269e-16	7.7686e-15	26.0773
PRELP	-1.13627	5.85042	-9.89125	3.79313e-21	1.54043e-19	37.0247
TPPP	-1.13555	3.50565	-8.42476	4.07628e-16	8.62478e-15	25.7748
SAXO2	-1.13547	0.681711	-7.47288	3.65686e-13	5.09688e-12	19.3017
EMCN	-1.13532	3.23437	-12.141	7.99452e-30	8.62928e-28	56.927
VEPH1	-1.13525	2.77536	-7.18599	2.51457e-12	3.08144e-11	17.283
KCNJ5	-1.13502	2.2691	-8.94527	7.729e-18	2.04908e-16	29.7603
HSD17B6	-1.13443	3.40511	-7.48232	3.42883e-13	4.80471e-12	19.1745
ADAMTSL3	-1.13408	2.15828	-9.93971	2.53275e-21	1.06006e-19	37.6536
CFAP73	-1.1332	-0.970825	-6.25139	8.885e-10	7.35176e-09	11.8051
SLC14A1	-1.13259	0.219764	-9.15652	1.47468e-18	4.28986e-17	31.4493
AL135999.3	-1.132	0.341817	-4.70284	3.34447e-06	1.46382e-05	3.83263
CTSH	-1.1294	8.53913	-9.79464	8.4536e-21	3.29782e-19	36.1033
WSCD2	-1.12937	-1.47954	-8.2006	2.13332e-15	4.15831e-14	24.3634
SGCG	-1.12928	-2.177	-8.07281	5.40147e-15	9.94786e-14	23.4635
CYP4Z1	-1.12881	-2.21491	-6.61616	9.71738e-11	9.35318e-10	13.9778
AQP2	-1.12879	-3.53116	-5.24028	2.39049e-07	1.28966e-06	6.5061
SLC26A5	-1.12861	-1.6941	-5.88051	7.59555e-09	5.36622e-08	9.76607
SLC46A2	-1.12848	0.738241	-6.14783	1.63501e-09	1.29323e-08	11.1325
HAGLR	-1.12826	4.64793	-6.67532	6.72321e-11	6.66104e-10	13.8898
FRMPD4	-1.12721	-4.58291	-7.18879	2.46849e-12	3.02886e-11	17.534
AMPD1	-1.12604	-0.753501	-7.50048	3.02856e-13	4.28143e-12	19.5333
CHRNA2	-1.12587	-4.8245	-7.95461	1.26331e-14	2.18243e-13	22.6398
SFTA2	-1.12531	6.37934	-6.29719	6.76673e-10	5.70591e-09	11.5008
PCDH11X	-1.12528	-4.65144	-7.44482	4.4271e-13	6.07314e-12	19.1955
FCAMR	-1.12495	-2.25691	-6.50813	1.89112e-10	1.74247e-09	13.3364
CD40LG	-1.12459	0.355193	-9.4432	1.49315e-19	4.98504e-18	33.6899
IGFN1	-1.12333	-1.01678	-6.32552	5.7131e-10	4.87473e-09	12.2332
AL009177.1	-1.12284	-3.00577	-7.01634	7.65031e-12	8.72342e-11	16.441
PWWP3B	-1.12126	-0.228824	-4.62021	4.91197e-06	2.07951e-05	3.50454
CXCL14	-1.12075	4.89329	-4.51077	8.10105e-06	3.28203e-05	2.53417
PLA2G2A	-1.12042	0.662115	-5.51294	5.72764e-08	3.45053e-07	7.70525
VWC2	-1.11872	-3.72943	-7.46692	3.8086e-13	5.27763e-12	19.3421
TCL1A	-1.11863	-1.09231	-5.85764	8.63977e-09	6.0548e-08	9.61855
RNASE1	-1.11722	8.50151	-8.72453	4.23994e-17	1.01378e-15	27.6841
HHIP-AS1	-1.11698	0.462483	-6.15785	1.54185e-09	1.22698e-08	11.2052
AC011944.1	-1.11662	-2.0067	-6.8923	1.7033e-11	1.84408e-10	15.6554
AC025154.2	-1.11545	-0.723003	-4.1873	3.34986e-05	0.000119747	1.72027
NOS1	-1.11514	-1.11764	-5.23737	2.42644e-07	1.30685e-06	6.42089
TYRP1	-1.11446	0.121539	-7.08189	4.98949e-12	5.82824e-11	16.7816
RPS29P11	-1.1131	-0.568243	-6.15628	1.5561e-09	1.23695e-08	11.2475
SLC5A9	-1.11303	-0.00114582	-8.13214	3.51392e-15	6.64635e-14	23.8546
C2orf73	-1.11301	-2.721	-6.25237	8.83365e-10	7.31138e-09	11.8606
CACHD1	-1.11233	3.8491	-8.62276	9.20019e-17	2.11833e-15	27.2096
LHFPL3-AS1	-1.11197	-4.56813	-6.88885	1.7413e-11	1.87956e-10	15.6474
SILC1	-1.11156	-2.97861	-4.86222	1.56802e-06	7.28496e-06	4.71267
HLA-DRB5	-1.11154	7.63578	-8.09375	4.64204e-15	8.63986e-14	23.0938
NR3C2	-1.11045	3.6181	-10.0238	1.25328e-21	5.42746e-20	38.2682
MYH1	-1.1098	-3.77779	-6.65332	7.71253e-11	7.57326e-10	14.2145
TRPV6	-1.1097	-1.06601	-5.67947	2.32393e-08	1.49106e-07	8.66635
NPR1	-1.10909	3.22311	-10.8005	1.58041e-24	9.95105e-23	44.8803
KIAA2012	-1.10867	-1.70875	-6.16549	1.47433e-09	1.17782e-08	11.3435
AL035670.1	-1.10852	-4.56999	-6.9673	1.05124e-11	1.17444e-10	16.1345
GRIK4	-1.10812	-1.08355	-9.82015	6.8445e-21	2.68836e-19	36.6989
LMO3	-1.1081	5.99787	-6.17556	1.38975e-09	1.1156e-08	10.8245
ADGRD1	-1.10751	4.31633	-7.37427	7.14126e-13	9.50578e-12	18.3688
PIEZO2	-1.10691	3.13041	-10.9431	4.49261e-25	2.99981e-23	46.1264
ABCA13	-1.10523	2.19541	-5.38904	1.1045e-07	6.33109e-07	6.95062
C5orf49	-1.10504	1.18647	-6.40696	3.50028e-10	3.08188e-09	12.598
AC005100.1	-1.10427	-4.98255	-6.6743	6.76659e-11	6.69708e-10	14.3359
ITLN1	-1.10344	-1.64354	-5.47924	6.85598e-08	4.08316e-07	7.65385
SIGLEC17P	-1.10171	-0.443962	-8.56945	1.37689e-16	3.07173e-15	27.0237
NELL1	-1.10111	-1.27433	-3.05738	0.00235535	0.00556095	-2.18438
AC098935.2	-1.101	-4.31274	-8.06065	5.89719e-15	1.08054e-13	23.3781
MIR29B2CHG	-1.09919	2.24239	-8.03041	7.33407e-15	1.31528e-13	23.0368
MROH9	-1.09763	-3.01345	-5.62658	3.10219e-08	1.95073e-07	8.45092
TMEM163	-1.09744	4.48201	-7.6055	1.47102e-13	2.1593e-12	19.9029
RETN	-1.09695	-0.549812	-5.57884	4.01881e-08	2.47774e-07	8.11553
SPINK5	-1.0953	2.78933	-5.27561	1.99327e-07	1.09198e-06	6.32119
AL157996.1	-1.09501	-4.38962	-7.62497	1.28556e-13	1.90853e-12	20.3926
VIPR1-AS1	-1.09421	-1.19184	-7.76848	4.72446e-14	7.51516e-13	21.3481
LRRC52	-1.0914	-3.31433	-5.22829	2.54208e-07	1.36529e-06	6.4463
LINC02884	-1.09108	-0.902515	-9.48297	1.08262e-19	3.6961e-18	34.0041
COLEC12	-1.09006	4.89051	-9.3369	3.51002e-19	1.11236e-17	32.6146
ANGPTL5	-1.08869	-3.39187	-7.79363	3.95866e-14	6.38545e-13	21.5332
SHROOM4	-1.08859	4.23212	-11.6097	1.10391e-27	9.6047e-26	52.0093
COL19A1	-1.08835	-2.50418	-6.99631	8.71274e-12	9.86047e-11	16.311
PACRG	-1.08721	-0.930972	-6.31311	6.1532e-10	5.23314e-09	12.1582
GPC3	-1.08709	4.06871	-7.59377	1.59515e-13	2.33198e-12	19.8615
LMNTD1	-1.08634	-4.01345	-5.56022	4.44351e-08	2.72262e-07	8.11167
LINC02718	-1.08594	-3.56382	-8.51064	2.14391e-16	4.67394e-15	26.5924
MAOB	-1.08462	3.74215	-10.1334	4.97778e-22	2.28675e-20	39.171
LINC02397	-1.08315	-2.4953	-7.34631	8.62245e-13	1.13563e-11	18.5477
CEACAM6	-1.08296	9.77823	-5.67331	2.40374e-08	1.53917e-07	7.85181
NPNT	-1.08272	5.61148	-8.83495	1.81635e-17	4.57464e-16	28.6712
ASTN1	-1.0822	-2.73151	-5.44636	8.1637e-08	4.79534e-07	7.52121
TNNC1	-1.08204	1.91304	-7.10215	4.36911e-12	5.16238e-11	16.813
CORO2B	-1.08096	1.1697	-11.1682	6.03986e-26	4.36818e-24	48.1391
GAS6-AS1	-1.08092	1.48846	-7.50983	2.84083e-13	4.02657e-12	19.5076
AC104162.1	-1.08079	-2.63433	-8.28525	1.14625e-15	2.30793e-14	24.968
SERTM2	-1.08059	-2.62836	-4.92405	1.16209e-06	5.53151e-06	4.98901
OVCH1	-1.08046	-3.13241	-6.50005	1.98699e-10	1.8262e-09	13.301
HOXD1	-1.0799	-0.661893	-5.05372	6.13705e-07	3.07893e-06	5.51061
LINC00643	-1.07982	-3.81597	-7.12505	3.75892e-12	4.48385e-11	17.1292
ATOH8	-1.07866	3.95906	-6.16042	1.51881e-09	1.21033e-08	10.918
LINC01571	-1.07718	-4.70072	-5.91234	6.34447e-09	4.53591e-08	9.97069
PPP1R1B	-1.07688	4.39219	-4.47659	9.45149e-06	3.78482e-05	2.43797
AL365226.1	-1.0766	-0.853683	-3.48693	0.000532743	0.00146636	-0.851991
PSORS1C3	-1.07457	-2.16672	-4.69246	3.51111e-06	1.53045e-05	3.92558
ADAMTS9-AS1	-1.07374	-1.18921	-9.53916	6.86403e-20	2.44213e-18	34.4459
LINC00472	-1.07337	1.17615	-9.63887	3.04422e-20	1.12491e-18	35.2375
TSC22D3	-1.07323	7.45826	-12.2181	3.8694e-30	4.37395e-28	57.461
RGS13	-1.07266	-0.436214	-8.60703	1.03645e-16	2.36555e-15	27.3008
AL590226.1	-1.07232	-2.20867	-9.41119	1.93275e-19	6.34206e-18	33.4195
NR0B2	-1.07222	-0.0454183	-4.26862	2.3641e-05	8.7348e-05	2.00497
PNMA8C	-1.07086	-3.49198	-7.84004	2.85312e-14	4.71068e-13	21.8504
NFIX	-1.07072	5.9303	-11.2188	3.83587e-26	2.82399e-24	48.4035
HLA-DOA	-1.0705	5.66304	-9.3079	4.42666e-19	1.38451e-17	32.3332
PEG3	-1.07021	-1.03499	-7.49376	3.17104e-13	4.46746e-12	19.4953
NXF3	-1.06996	-1.39275	-6.4808	2.235e-10	2.03396e-09	13.1526
LGR6	-1.06909	1.49438	-6.43801	2.90003e-10	2.59314e-09	12.7597
HS3ST2	-1.06888	2.18011	-7.64868	1.09069e-13	1.63787e-12	20.3986
RGS7BP	-1.0681	-0.35336	-6.54292	1.52764e-10	1.42965e-09	13.482
LSAMP	-1.06785	3.20268	-11.1578	6.63186e-26	4.74848e-24	48.0121
RXFP2	-1.06731	-4.84137	-6.36026	4.63844e-10	4.01383e-09	12.4826
CCDC170	-1.06306	2.14637	-7.94364	1.36634e-14	2.35193e-13	22.4339
MAPK10	-1.06298	2.40382	-9.30616	4.48861e-19	1.40236e-17	32.5499
AC073862.5	-1.06296	-3.6097	-6.46274	2.49512e-10	2.24999e-09	13.0839
FCN3	-1.06294	2.3412	-6.89212	1.70529e-11	1.84554e-10	15.4517
CASS4	-1.06293	2.45037	-12.7129	3.49459e-32	5.04205e-30	62.3038
ENAM	-1.06282	-1.42341	-4.45112	1.05953e-05	4.1972e-05	2.84623
PAX7	-1.06279	-2.34416	-2.77646	0.00570677	0.0122096	-2.9175
GFRA2	-1.06241	-0.239225	-9.607	3.94998e-20	1.44174e-18	34.9936
DNAI3	-1.06123	-0.307691	-7.32084	1.02332e-12	1.3331e-11	18.3371
ECT2L	-1.06091	-0.579993	-6.71886	5.11844e-11	5.16277e-10	14.5498
TM4SF4	-1.06016	0.233336	-3.26032	0.00119064	0.00302262	-1.66938
PLP1	-1.06008	-4.15834	-6.1015	2.14214e-09	1.65737e-08	11.0162
DPYS	-1.05984	-2.20406	-7.01144	7.89807e-12	8.98809e-11	16.4019
CYP4A11	-1.05947	-4.30222	-6.60748	1.02547e-10	9.82094e-10	13.9389
VWA3B	-1.05944	0.707027	-5.98546	4.18378e-09	3.08249e-08	10.2259
AQP4-AS1	-1.05919	-2.12855	-6.1763	1.3838e-09	1.112e-08	11.4168
AL591686.2	-1.05888	-3.14373	-5.69858	2.09248e-08	1.35711e-07	8.82956
PREX2	-1.0586	2.53124	-10.8607	9.30292e-25	6.04311e-23	45.4315
SRL	-1.05855	-0.910274	-11.539	2.10819e-27	1.78031e-25	51.3697
LCN10	-1.05849	-4.70026	-7.74362	5.62463e-14	8.85871e-13	21.1927
GPR17	-1.05824	-1.69923	-8.34938	7.13783e-16	1.46806e-14	25.4292
HYDIN	-1.05799	0.377873	-5.35074	1.34974e-07	7.62116e-07	6.89973
AC060834.1	-1.05769	-3.0678	-5.93217	5.66934e-09	4.08272e-08	10.0799
AC068587.2	-1.05609	-3.48318	-7.41088	5.57447e-13	7.52422e-12	18.9736
TTLL10	-1.05586	-0.888144	-6.50024	1.98473e-10	1.8247e-09	13.2498
CRYM	-1.05552	3.16036	-4.88141	1.42925e-06	6.69003e-06	4.38573
TBX5-AS1	-1.05549	2.04112	-11.0312	2.05449e-25	1.40784e-23	46.9313
CBLN4	-1.05529	-1.45192	-6.46057	2.52839e-10	2.27857e-09	13.0354
SPTLC3	-1.05501	3.43523	-8.04045	6.82238e-15	1.23508e-13	23.0127
HBB	-1.05463	3.99348	-5.79745	1.21029e-08	8.25998e-08	8.89759
ABO	-1.05445	4.50046	-6.75442	4.09217e-11	4.19173e-10	14.3881
MIR3189	-1.0527	-2.87399	-5.50607	5.94174e-08	3.57051e-07	7.82784
SLIT2	-1.05257	4.26418	-11.2685	2.45274e-26	1.83393e-24	48.9391
UPK3B	-1.05164	1.4979	-5.25445	2.2228e-07	1.2069e-06	6.33978
LYZ	-1.05158	7.63508	-6.97326	1.01152e-11	1.13316e-10	15.5398
MEGF6	-1.05146	5.46184	-10.7086	3.53764e-24	2.10732e-22	43.9488
AC023796.1	-1.05141	-3.60177	-5.32671	1.52974e-07	8.54845e-07	6.93204
AC019117.1	-1.05119	2.65323	-5.41732	9.51804e-08	5.53539e-07	7.0481
NTRK2	-1.05092	1.27117	-6.41513	3.33142e-10	2.94585e-09	12.6404
ITGA9	-1.05011	4.60527	-10.6886	4.21298e-24	2.47368e-22	43.828
ERVFRD-1	-1.04975	-2.69643	-8.20205	2.11096e-15	4.11752e-14	24.3752
IYD	-1.04909	2.03605	-4.76023	2.55231e-06	1.14182e-05	3.95187
MAP1LC3C	-1.049	0.159498	-6.49967	1.99161e-10	1.82986e-09	13.2022
MGAT3	-1.04889	2.24826	-8.2439	1.55353e-15	3.08684e-14	24.5574
JAML	-1.04881	4.28519	-11.042	1.86537e-25	1.28438e-23	46.931
ADAMTSL2	-1.0476	4.01182	-11.8413	1.30725e-28	1.25531e-26	54.1318
AC087521.1	-1.04723	-2.00257	-8.81072	2.18906e-17	5.4512e-16	28.8181
NEDD9	-1.04694	6.71433	-11.6311	9.07241e-28	7.91754e-26	52.0778
SLC27A6	-1.04683	-3.48501	-5.14764	3.83154e-07	1.9872e-06	6.05714
MASP1	-1.04503	0.669415	-7.86583	2.37696e-14	3.97943e-13	21.9683
PLA2G4F	-1.04426	2.95729	-6.54844	1.47667e-10	1.38465e-09	13.2913
CYP4F12	-1.04354	-0.254269	-5.29603	1.79368e-07	9.90768e-07	6.66457
FCRL3	-1.04341	1.09792	-7.53012	2.47209e-13	3.53656e-12	19.6642
ABCA10	-1.04224	-0.0582468	-10.7981	1.61394e-24	1.01399e-22	44.894
LINC00332	-1.0418	-4.97771	-6.20286	1.18362e-09	9.59186e-09	11.5806
OLFM1	-1.04079	2.73708	-7.48726	3.31514e-13	4.65677e-12	19.2674
HNF1B	-1.03998	4.33033	-6.62235	9.35102e-11	9.02779e-10	13.597
NKD1	-1.03997	2.84122	-8.0082	8.60424e-15	1.5246e-13	22.8357
HLA-DQB1-AS1	-1.03989	-0.171779	-7.74837	5.44054e-14	8.61604e-13	21.1883
TSLP	-1.03977	-1.47402	-7.61081	1.41793e-13	2.08992e-12	20.2852
KLHL33	-1.03938	-2.2189	-10.2158	2.47618e-22	1.17514e-20	39.9083
SLC16A12	-1.03894	0.252972	-5.60858	3.42095e-08	2.13806e-07	8.22669
LAMP3	-1.03892	6.01555	-7.87707	2.19475e-14	3.69593e-13	21.6548
PTPN13	-1.03846	5.46851	-7.58405	1.70581e-13	2.48526e-12	19.6769
AC026369.3	-1.03726	-1.88929	-6.27256	7.83578e-10	6.54395e-09	11.9578
VGLL1	-1.03722	-0.479439	-4.08299	5.19487e-05	0.000178565	1.29236
TGFBR3	-1.03695	3.53105	-10.748	2.50602e-24	1.53417e-22	44.4084
AC092691.1	-1.03633	-4.83588	-6.61706	9.66322e-11	9.30729e-10	13.9933
FREM2	-1.03509	3.14737	-5.69512	2.13256e-08	1.38123e-07	8.44102
GUCY1A2	-1.03502	3.09207	-10.7131	3.40141e-24	2.03886e-22	44.13
LINC00469	-1.03494	-4.1521	-7.07238	5.30954e-12	6.17696e-11	16.7953
C3	-1.03487	9.53664	-7.69383	7.9663e-14	1.2238e-12	20.2118
PRX	-1.03383	3.25828	-10.7068	3.59331e-24	2.13605e-22	44.0675
AC130466.1	-1.03292	-3.53995	-6.5962	1.09968e-10	1.05142e-09	13.8727
RHOXF1-AS1	-1.03216	0.132466	-6.02203	3.39179e-09	2.52948e-08	10.4614
JCHAIN	-1.03137	8.00833	-6.45505	2.61468e-10	2.35117e-09	12.3377
LHCGR	-1.03101	-3.73348	-4.74235	2.77737e-06	1.23214e-05	4.17817
PAX5	-1.03044	1.41045	-6.1578	1.54229e-09	1.22699e-08	11.1449
BMP3	-1.03025	3.55364	-5.00397	7.85338e-07	3.8657e-06	4.91534
SELENBP1	-1.03015	7.04391	-8.23157	1.70053e-15	3.36265e-14	24.1127
ZMYND10	-1.02931	1.58877	-6.20068	1.19892e-09	9.71044e-09	11.3758
PODN	-1.02928	4.84601	-10.8545	9.82823e-25	6.36994e-23	45.2526
ALPP	-1.02917	-1.48595	-4.31237	1.95541e-05	7.34578e-05	2.27166
HBA2	-1.02908	1.69654	-5.80801	1.14104e-08	7.81709e-08	9.186
ICAM5	-1.02822	2.54596	-7.04012	6.55363e-12	7.53575e-11	16.3673
AC119396.1	-1.02817	-1.38231	-10.4538	3.2314e-23	1.69927e-21	41.9237
AC011899.1	-1.02713	-4.61347	-5.91508	6.2467e-09	4.47047e-08	9.98635
LPAL2	-1.02564	0.251762	-8.50758	2.19367e-16	4.77882e-15	26.5569
ADAMTS9-AS2	-1.02522	-0.493005	-8.19867	2.16375e-15	4.21476e-14	24.3377
ABCA6	-1.02477	2.20106	-10.7379	2.73825e-24	1.65866e-22	44.3767
PIFO	-1.02459	3.25189	-7.16213	2.94421e-12	3.57934e-11	17.084
HR	-1.02398	0.720574	-7.64177	1.14423e-13	1.71288e-12	20.4329
LINC01908	-1.02378	-5.18732	-6.50809	1.89164e-10	1.74247e-09	13.3438
TMEM119	-1.02278	4.66559	-11.0886	1.23086e-25	8.6619e-24	47.3191
FAM3D	-1.0224	-0.482774	-4.85849	1.59641e-06	7.40848e-06	4.5888
RGS5	-1.02142	3.11933	-3.2943	0.0010584	0.00272155	-1.8522
HLA-DQB2	-1.02057	5.16434	-6.27468	7.73749e-10	6.46939e-09	11.459
LINC01781	-1.02024	-2.11587	-6.20608	1.16142e-09	9.428e-09	11.5852
AC091588.3	-1.01988	-3.96547	-7.44055	4.55765e-13	6.2314e-12	19.1685
TEPP	-1.01979	-0.649603	-4.90449	1.27808e-06	6.03358e-06	4.81024
AL356417.3	-1.0197	-1.69141	-7.80983	3.53153e-14	5.7514e-13	21.6376
MUC15	-1.01819	2.83314	-4.97596	9.01482e-07	4.38478e-06	4.86497
FAM81B	-1.01782	0.658005	-5.41641	9.5641e-08	5.5588e-07	7.21259
AC019117.2	-1.01763	-2.2123	-5.40469	1.01729e-07	5.87575e-07	7.29754
MEGF11	-1.01737	-0.424479	-5.1575	3.64516e-07	1.89601e-06	5.99524
ARHGAP40	-1.01727	2.40933	-4.95543	9.96997e-07	4.81025e-06	4.81403
AC004947.2	-1.01708	-2.754	-7.20653	2.19458e-12	2.71481e-11	17.6462
AC003991.1	-1.01594	-1.60243	-6.27428	7.75587e-10	6.48287e-09	11.959
CELF2-AS1	-1.01589	-1.94909	-7.04813	6.2204e-12	7.17846e-11	16.6286
DRC1	-1.01532	0.0351448	-4.78534	2.2656e-06	1.02103e-05	4.22381
RAI2	-1.01375	2.99827	-12.6111	9.27662e-32	1.2744e-29	61.3372
APOD	-1.01321	4.57668	-5.43792	8.537e-08	4.99825e-07	6.94385
STEAP4	-1.01302	6.49333	-6.89408	1.684e-11	1.82388e-10	15.1039
IRX6	-1.01293	0.0403429	-4.24882	2.57483e-05	9.44896e-05	1.91861
NMUR2	-1.01277	-3.95792	-5.67707	2.35473e-08	1.50879e-07	8.71927
ITIH3	-1.01178	0.27543	-10.9272	5.17043e-25	3.44439e-23	46.0174
EPHB6	-1.01169	2.03145	-8.40363	4.77116e-16	1.00065e-14	25.728
GAPT	-1.01169	1.01541	-9.39266	2.24355e-19	7.27873e-18	33.2812
ANKRD29	-1.01131	3.24856	-6.54734	1.48662e-10	1.39353e-09	13.2551
MS4A4E	-1.01116	-0.893613	-9.22995	8.2399e-19	2.46956e-17	32.0221
CHP2	-1.01115	-3.7737	-4.19706	3.21352e-05	0.000115405	1.87205
ADRB3	-1.01085	-3.43154	-6.1494	1.62007e-09	1.28212e-08	11.285
AC024337.2	-1.01058	-2.71936	-8.51774	2.03257e-16	4.44811e-15	26.6469
ABCA9	-1.01034	1.08877	-11.4746	3.79069e-27	3.11858e-25	50.8609
AQP3	-1.01007	8.1379	-6.03505	3.14694e-09	2.36655e-08	9.90348
AR	-1.00967	2.41657	-7.47826	3.52511e-13	4.92281e-12	19.2336
KLHDC7A	-1.00958	2.75629	-5.90098	6.76629e-09	4.81114e-08	9.59432
CADPS	-1.00949	-1.23803	-6.17296	1.41112e-09	1.13142e-08	11.3693
RGCC	-1.00799	5.25449	-14.1279	3.08812e-38	9.43258e-36	76.0514
CYP4X1	-1.00796	2.9857	-6.56811	1.30807e-10	1.23788e-09	13.4064
AL034346.1	-1.00754	-3.08955	-5.81956	1.06972e-08	7.37597e-08	9.4718
GRM7	-1.00742	-3.57102	-5.86857	8.12446e-09	5.71739e-08	9.73842
LINC02587	-1.0074	-3.26882	-7.28338	1.31537e-12	1.69282e-11	18.1433
ANKDD1B	-1.00676	0.973264	-7.4702	3.72447e-13	5.17604e-12	19.2705
F13A1	-1.00664	5.06259	-7.36442	7.632e-13	1.01028e-11	18.2376
PTH1R	-1.00652	0.830672	-10.2515	1.8286e-22	8.79445e-21	40.2621
AL512662.1	-1.00612	-2.01607	-7.30801	1.11534e-12	1.44576e-11	18.2934
CYBRD1	-1.00539	6.68674	-10.5251	1.74603e-23	9.51272e-22	42.3041
C22orf15	-1.00473	-1.53009	-6.36325	4.55588e-10	3.95072e-09	12.4697
AC090004.2	-1.00432	-2.44079	-6.44049	2.85673e-10	2.55749e-09	12.9428
HLA-DQB1	-1.0043	7.4695	-7.92427	1.56887e-14	2.68286e-13	21.9028
MCEMP1	-1.00408	1.41284	-5.55999	4.44902e-08	2.72542e-07	7.89505
AC117453.1	-1.00351	-3.30827	-6.88354	1.80156e-11	1.94168e-10	15.616
NEXMIF	-1.00349	0.0844448	-5.14643	3.85507e-07	1.99832e-06	5.91191
CFAP61	-1.00274	-0.751691	-6.6875	6.23038e-11	6.20273e-10	14.3657
DPEP2	-1.00255	1.6598	-11.6518	7.50476e-28	6.5895e-26	52.4614
IL1RL1	-1.00199	1.05793	-5.83147	1.00068e-08	6.93833e-08	9.36067
SYT8	-1.00122	1.82536	-4.63021	4.69027e-06	1.99337e-05	3.39141
KCNE1	-1.00109	-0.945282	-7.93473	1.45599e-14	2.49876e-13	22.4887
CXCR5	-1.00078	-3.18824	-6.46593	2.44717e-10	2.21231e-09	13.1012
TEK	-1.0006	3.08276	-11.4615	4.2736e-27	3.46621e-25	50.7249
RGS20	1.00037	-0.309418	5.57994	3.9949e-08	2.46617e-07	8.11125
SYNGR4	1.0008	-2.36886	5.84315	9.37276e-09	6.53182e-08	9.58657
LNCSRLR	1.00222	-3.40629	6.47295	2.3447e-10	2.12705e-09	13.1432
AL354993.2	1.00481	-3.84386	4.84812	1.67808e-06	7.74738e-06	4.65479
HMGB3P6	1.00489	-3.78236	6.98487	9.38279e-12	1.05688e-10	16.246
AC092198.1	1.00588	-3.62877	4.99891	8.0519e-07	3.9546e-06	5.35147
OGDHL	1.0071	-0.208766	4.27383	2.31151e-05	8.56597e-05	2.04005
UTY	1.00783	-1.45331	2.28977	0.0224606	0.0409246	-4.168
DNA2	1.00784	2.91938	12.803	1.46792e-32	2.21826e-30	63.1607
AC141557.2	1.00786	-3.23135	6.24609	9.16831e-10	7.56004e-09	11.8308
STC1	1.00792	4.22134	7.29408	1.22449e-12	1.58154e-11	17.8526
AP000769.1	1.00799	1.95121	8.14085	3.29832e-15	6.24679e-14	23.8408
IQGAP3	1.00819	4.60421	9.60695	3.95184e-20	1.44174e-18	34.7939
AK4P3	1.00845	-4.88787	7.08652	4.84032e-12	5.67246e-11	16.8821
TRPM2-AS	1.00877	-1.51244	4.33065	1.80544e-05	6.82793e-05	2.35095
RHOV	1.0104	3.62979	5.78134	1.32388e-08	8.96279e-08	8.85537
LIN28A	1.01135	-5.10507	5.69861	2.09205e-08	1.35711e-07	8.82301
CALCB	1.01297	-3.05911	4.45633	1.03508e-05	4.10804e-05	2.93086
AC093894.2	1.01368	-5.04926	5.98027	4.30984e-09	3.16805e-08	10.3382
AC016682.1	1.01371	-4.84185	5.75037	1.57228e-08	1.04668e-07	9.09925
MCM2	1.01396	4.47258	10.6609	5.36619e-24	3.13158e-22	43.6002
CYP4F26P	1.01422	-2.64504	4.53521	7.25085e-06	2.96351e-05	3.25815
LINC01213	1.01518	-4.05774	5.44392	8.27011e-08	4.85288e-07	7.51785
AC092128.1	1.0156	-3.40134	5.55489	4.57285e-08	2.79472e-07	8.08379
AL731533.3	1.01563	-3.51978	5.0796	5.39376e-07	2.72603e-06	5.73182
MAGEA10	1.01685	-4.44401	3.40703	0.000711014	0.00190169	-1.00743
HMGA2	1.01698	0.47201	3.20997	0.00141494	0.00352899	-1.84258
OFCC1	1.01768	-4.75934	4.79611	2.15239e-06	9.74447e-06	4.41133
DNAH17-AS1	1.01936	-1.09357	5.41214	9.78174e-08	5.67266e-07	7.29126
CCNE2	1.01968	1.66135	11.3327	1.37356e-26	1.05731e-24	49.5985
CGREF1	1.01994	1.45107	5.40017	1.04178e-07	6.00637e-07	7.07611
DNMT3B	1.02053	2.36084	10.4476	3.40782e-23	1.78225e-21	41.8898
SLC2A1	1.02222	6.84853	8.09012	4.76571e-15	8.85651e-14	23.1108
SCML2	1.02452	0.318667	8.58477	1.22648e-16	2.75552e-15	27.1247
CCDC150	1.0251	0.956558	10.366	6.87567e-23	3.48173e-21	41.2223
AC113346.1	1.02709	-4.22544	6.24782	9.07507e-10	7.49607e-09	11.8407
CCNP	1.02822	0.818983	5.47919	6.85801e-08	4.08352e-07	7.52472
C5orf34	1.02856	1.41201	12.729	2.99453e-32	4.3632e-30	62.4324
LINC01833	1.02859	-2.12074	3.54333	0.000433097	0.00121722	-0.58302
AL139095.3	1.0314	-5.07092	6.29761	6.74988e-10	5.69505e-09	12.1196
UGT3A1	1.03256	-4.73628	3.82819	0.000145892	0.000455293	0.450779
RTBDN	1.03311	-3.01542	4.68263	3.67605e-06	1.59702e-05	3.90726
AL109615.3	1.03337	0.984241	6.67796	6.61326e-11	6.56797e-10	14.2309
MCM4	1.03628	6.28895	13.2949	1.22646e-34	2.30158e-32	67.7902
AC010343.3	1.03699	-3.886	5.4334	8.74316e-08	5.10958e-07	7.46528
EIF4EBP1	1.03717	5.05831	10.8301	1.21834e-24	7.82569e-23	45.0302
HOXB-AS4	1.03858	-4.56861	5.03648	6.68599e-07	3.33742e-06	5.52292
AJ003147.2	1.04027	-5.13021	6.18561	1.31011e-09	1.05692e-08	11.4813
CPN1	1.04057	-5.44807	5.4007	1.03885e-07	5.99306e-07	7.2864
FAM111B	1.04158	3.21745	9.92546	2.85255e-21	1.18356e-19	37.4862
VAX1	1.04236	-5.30325	5.36865	1.22914e-07	6.99386e-07	7.12758
TMPO-AS1	1.04304	1.01155	12.9429	3.79798e-33	6.02473e-31	64.4485
CKS1B	1.04541	4.6277	13.9236	2.40318e-37	6.44861e-35	74.0375
RFC4	1.04769	4.04273	14.6653	1.31942e-40	7.57665e-38	81.4928
SGO2	1.04813	3.14571	13.0313	1.60919e-33	2.64017e-31	65.3446
MIR548XHG	1.04954	-4.93472	4.46118	1.01285e-05	4.02674e-05	2.94536
LINC02428	1.04965	-4.10449	4.91203	1.23213e-06	5.83392e-06	4.94642
SYT5	1.05062	-1.85568	4.79078	2.20774e-06	9.97775e-06	4.35497
LINC00466	1.05104	-4.60776	6.27589	7.68206e-10	6.42491e-09	11.9987
PSRC1	1.0516	2.72641	13.3729	5.6957e-35	1.09755e-32	68.647
ZFHX4-AS1	1.054	-4.88458	5.83141	1.00103e-08	6.93903e-08	9.53142
DUXAP10	1.05539	-0.475824	6.15559	1.56242e-09	1.24129e-08	11.2416
E2F1	1.05555	4.21163	11.4087	6.90303e-27	5.43013e-25	50.1994
INA	1.05617	-1.44533	3.94763	9.05383e-05	0.0002951	0.834327
AC011352.3	1.05675	-4.42003	6.49761	2.01688e-10	1.85071e-09	13.2866
GAPDHP35	1.05691	-0.665427	6.62365	9.27585e-11	8.96426e-10	13.9791
ETNPPL	1.05731	-3.6882	3.45973	0.000588136	0.0016026	-0.828345
OBP2A	1.05939	-3.61509	4.40403	1.30683e-05	5.08011e-05	2.71589
LINC01807	1.05959	-4.08668	4.53931	7.11686e-06	2.91372e-05	3.28744
AC020928.1	1.05965	-3.16808	5.72829	1.77644e-08	1.1669e-07	8.98641
APCDD1L-DT	1.05966	-2.52831	5.90663	6.55298e-09	4.67568e-08	9.93315
CPA4	1.06127	-2.68967	5.2629	2.12822e-07	1.15994e-06	6.607
AKR1B10	1.06129	1.06698	2.71792	0.00680304	0.0142649	-3.31488
SPOCK1	1.06187	2.42738	5.49717	6.23113e-08	3.73581e-07	7.48507
AC008163.1	1.06246	-4.10073	4.15012	3.92108e-05	0.000138121	1.68354
KPNA2	1.06264	6.55537	13.8647	4.33406e-37	1.13127e-34	73.3865
AC114489.1	1.06344	-4.50559	5.93092	5.70979e-09	4.10979e-08	10.073
PRSS3	1.06414	-1.60783	4.39548	1.35729e-05	5.25848e-05	2.62493
AC061975.6	1.06462	-3.66201	4.20637	3.08858e-05	0.000111462	1.90826
AC093001.2	1.06476	-4.08502	5.79275	1.24241e-08	8.46487e-08	9.33033
CENPM	1.06573	2.80427	11.4426	5.07156e-27	4.07884e-25	50.5665
LINC01214	1.0659	-4.20305	4.73106	2.92918e-06	1.29389e-05	4.12526
AC026336.3	1.06713	-4.82458	4.10792	4.68183e-05	0.000162525	1.50925
AL391152.1	1.06782	-3.57728	5.02028	7.24491e-07	3.59268e-06	5.45134
EMSLR	1.06959	-0.477146	6.4858	2.16791e-10	1.97603e-09	13.1503
TSACC	1.07053	-0.670725	9.79625	8.34124e-21	3.25842e-19	36.5111
MAGEC1	1.07192	-4.02664	3.75948	0.000190895	0.000581412	0.209162
LINC02109	1.07367	-4.58644	4.86913	1.51663e-06	7.06675e-06	4.74509
AC010275.1	1.07404	-4.48372	5.39023	1.09762e-07	6.29468e-07	7.2446
DUSP9	1.07472	-0.655928	4.45284	1.05143e-05	4.16682e-05	2.8123
DLX2	1.07552	-4.84801	6.55913	1.38252e-10	1.3002e-09	13.6478
CTAG2	1.07588	-4.77352	3.81608	0.000153019	0.000475587	0.405841
SHCBP1	1.07635	3.23423	11.7758	2.39458e-28	2.21071e-26	53.5686
C1QL1	1.07668	-2.13485	6.027	3.2962e-09	2.46588e-08	10.5839
ARL9	1.07681	-0.381446	7.40605	5.75984e-13	7.74598e-12	18.8996
LINC01600	1.07781	-3.80822	7.70812	7.21027e-14	1.11602e-12	20.9527
ARTN	1.07906	0.457265	7.66298	9.87519e-14	1.49623e-12	20.5887
GLDC	1.07924	1.03183	5.99701	3.91584e-09	2.89847e-08	10.2723
CPS1	1.07967	2.76802	3.0701	0.00225912	0.00535402	-2.49879
ERVV-2	1.08081	-4.65079	5.03267	6.81376e-07	3.39706e-06	5.50399
AC080037.2	1.08083	-0.367895	5.35742	1.30349e-07	7.38179e-07	6.97946
RAD54B	1.08165	0.67978	14.6198	2.10068e-40	1.09663e-37	80.8677
ECT2	1.0818	5.4433	13.0358	1.54163e-33	2.54386e-31	65.312
ACTL8	1.08202	-4.43329	4.58956	5.65668e-06	2.37032e-05	3.50112
LINC02321	1.08353	-2.25061	6.81282	2.82793e-11	2.94935e-10	15.1711
DTL	1.08381	3.74799	12.1859	5.23948e-30	5.76383e-28	57.3291
SNX18P7	1.08453	-4.20373	5.89652	6.93905e-09	4.92544e-08	9.88787
NXPH4	1.08461	0.623841	5.35646	1.31005e-07	7.41606e-07	6.9156
PITX2	1.08461	0.372572	3.6186	0.000327101	0.000945665	-0.483402
TXLNGY	1.08495	-1.03822	2.30479	0.0215973	0.0395366	-4.16301
USP9Y	1.08664	-0.738746	2.35328	0.0190043	0.0353402	-4.0741
CALCA	1.08731	-1.04182	2.55731	0.0108499	0.0215437	-3.56275
NECAB2	1.08732	-1.85503	5.63757	2.92208e-08	1.84677e-07	8.481
RPL32P33	1.08872	-4.0506	6.69676	5.8794e-11	5.87367e-10	14.4754
TRIM15	1.08894	-2.26107	3.84483	0.000136607	0.000429402	0.491965
F2	1.0892	-3.91801	4.28205	2.23072e-05	8.29321e-05	2.21309
COX7B2	1.08939	-4.9899	4.19769	3.20491e-05	0.000115111	1.86166
FLJ42969	1.091	-3.40114	6.34733	5.01326e-10	4.31866e-09	12.4117
FAM222A-AS1	1.0913	-2.59757	6.36155	4.6026e-10	3.98522e-09	12.4868
AC112777.1	1.09266	-1.11625	8.55286	1.5605e-16	3.46521e-15	26.9076
LINC02588	1.0943	-3.22846	3.73368	0.000210956	0.000636102	0.114164
ZFY	1.09472	-1.73734	2.55982	0.0107727	0.0214186	-3.51014
PRR20G	1.09647	-4.88225	5.75487	1.53355e-08	1.02351e-07	9.12265
AL024508.1	1.09655	-0.34031	8.17163	2.63591e-15	5.06574e-14	24.1434
LINC00668	1.09724	-4.04362	4.14158	4.06491e-05	0.000142802	1.65004
RIPPLY3	1.09778	-0.190323	5.68264	2.28386e-08	1.46797e-07	8.64279
LINC02616	1.10093	-4.62587	4.31381	1.94312e-05	7.30342e-05	2.33649
DRP2	1.10104	-0.730468	7.40313	5.87506e-13	7.89353e-12	18.8901
AC091173.1	1.10177	-4.86112	6.07203	2.54161e-09	1.93978e-08	10.8468
DIAPH3	1.1019	2.53258	11.1798	5.44309e-26	3.96654e-24	48.232
S100A7	1.10191	-3.71924	4.10004	4.83857e-05	0.000167259	1.48786
BCL2L10	1.10204	-1.66678	5.79209	1.24697e-08	8.49221e-08	9.29104
TEX19	1.10246	-4.28852	5.98389	4.22137e-09	3.1078e-08	10.364
AC092506.1	1.10668	-3.89701	6.05502	2.80436e-09	2.12506e-08	10.7579
LHX2	1.10971	-2.65807	5.57952	4.00401e-08	2.47073e-07	8.20143
AC016769.1	1.11045	-4.95377	6.71348	5.29444e-11	5.32262e-10	14.5724
PLOD2	1.11111	6.3609	9.45939	1.31008e-19	4.4201e-18	33.4979
H2BC9	1.11369	-0.948924	5.18853	3.11394e-07	1.64201e-06	6.17649
ELOVL4	1.11417	0.085749	7.07729	5.14163e-12	5.99133e-11	16.7558
HOXA10	1.11566	-1.0002	4.22607	2.839e-05	0.000103286	1.89594
KIF18A	1.11628	2.59896	13.4942	1.72179e-35	3.58233e-33	69.8271
LINC01611	1.11679	-4.98836	5.69069	2.18512e-08	1.41146e-07	8.78245
EIF1AY	1.11881	-1.3109	2.50702	0.0124993	0.0244153	-3.6684
H1-5	1.12043	-3.5009	5.33074	1.49801e-07	8.39235e-07	6.95081
AC091133.5	1.12108	-5.02049	6.84935	2.24138e-11	2.37559e-10	15.4013
SH2D5	1.12216	-2.492	5.77881	1.34271e-08	9.0732e-08	9.2442
VGF	1.1228	-1.13707	5.06146	5.90488e-07	2.96556e-06	5.57531
MKI67	1.12337	5.84578	10.0798	7.8257e-22	3.47282e-20	38.5885
CDH7	1.12364	-3.83253	5.0568	6.04374e-07	3.03317e-06	5.62344
AL031058.1	1.1239	0.0586066	8.06796	5.59416e-15	1.02829e-13	23.4007
IL36RN	1.12403	-1.21233	3.83542	0.000141789	0.000443758	0.402022
E2F8	1.12574	2.60076	11.5716	1.56544e-27	1.35383e-25	51.7313
AK4P1	1.12586	-2.45378	8.30944	9.58978e-16	1.94313e-14	25.1415
FANCB	1.12611	0.385619	13.1726	4.0615e-34	7.11059e-32	66.6108
ZNF280A	1.1283	-4.59191	5.09707	4.94225e-07	2.50887e-06	5.80985
UBE2S	1.13052	3.97193	12.1231	9.45108e-30	1.00671e-27	56.7363
PTTG1	1.13215	4.28991	12.0506	1.86399e-29	1.93909e-27	56.0492
BRIP1	1.13467	2.6528	11.9029	7.37968e-29	7.35713e-27	54.7452
TEDC2	1.135	2.38561	12.7285	3.00889e-32	4.3632e-30	62.4506
AC011632.1	1.13555	-4.52857	4.81056	2.00904e-06	9.14304e-06	4.4791
GRASLND	1.13593	0.096271	7.64003	1.15813e-13	1.73099e-12	20.4459
FOXI3	1.13885	-1.63142	3.7039	0.000236576	0.000706015	-0.0493175
AL133335.2	1.1401	-2.88231	5.74263	1.64106e-08	1.08592e-07	9.05847
GIP	1.1415	-4.91167	6.411	3.41566e-10	3.01014e-09	12.7763
PIF1	1.14245	1.65152	10.8058	1.50821e-24	9.55929e-23	44.9737
HILPDA	1.14271	3.96438	11.143	7.57098e-26	5.38064e-24	47.8455
MAGEB2	1.14378	-4.66327	4.17598	3.51478e-05	0.000125005	1.77982
POU6F2-AS2	1.14479	-3.46534	3.84232	0.000137975	0.000433144	0.509827
ABCC2	1.14522	1.13343	4.69955	3.39644e-06	1.48453e-05	3.76347
AC083809.1	1.14549	-4.23794	4.95112	1.01825e-06	4.90783e-06	5.12618
PLK4	1.14612	2.88115	13.7055	2.12046e-36	5.08655e-34	71.9016
LINC02037	1.14635	-4.47943	5.00942	7.64496e-07	3.77411e-06	5.39628
AC106045.1	1.1468	-3.3023	4.56089	6.45023e-06	2.66896e-05	3.37862
UCHL1	1.14687	4.18455	5.13016	4.18492e-07	2.15568e-06	5.45773
AP000251.1	1.14699	-2.57632	6.07848	2.44832e-09	1.87357e-08	10.879
MLXP1	1.14765	-4.14347	5.70753	1.99189e-08	1.29774e-07	8.87792
INSL4	1.14849	-3.59937	3.33586	0.000915184	0.00238749	-1.23454
AC103702.2	1.14967	-2.21024	4.39874	1.33788e-05	5.18888e-05	2.66573
GABRA3	1.15027	-2.61484	3.3727	0.00080355	0.00212445	-1.13206
PAH	1.15037	-1.59557	3.77806	0.000177584	0.000544335	0.215154
DDN	1.15183	-1.69367	7.48809	3.29627e-13	4.63253e-12	19.4708
EEF1AKMT4	1.15332	2.13062	13.5159	1.38953e-35	2.93354e-33	70.0261
UHRF1	1.15442	3.61463	11.3117	1.66036e-26	1.26788e-24	49.3639
RACGAP1	1.15662	4.92751	15.8111	9.1593e-46	3.75688e-42	93.2671
SP9	1.15781	-5.12337	5.67214	2.41919e-08	1.54837e-07	8.68356
PITX1	1.15807	2.50891	4.98744	8.52014e-07	4.15755e-06	4.96018
HOXD12	1.15856	-4.95337	6.328	5.6289e-10	4.80716e-09	12.2951
MLLT11	1.15869	1.91316	8.18766	2.34492e-15	4.54063e-14	24.1774
GGH	1.15915	4.21216	9.50638	8.95651e-20	3.10579e-18	34.0179
CCL7	1.16059	-1.15757	5.97211	4.51544e-09	3.30817e-08	10.2478
KISS1R	1.16085	-0.680185	5.63585	2.94953e-08	1.86207e-07	8.42176
CDIPTOSP	1.1612	-1.86829	6.28991	7.06686e-10	5.94154e-09	12.0583
LINC01224	1.16301	-1.15748	4.5012	8.45909e-06	3.41696e-05	3.04741
AC018865.2	1.16325	-4.25238	4.56633	6.29199e-06	2.61176e-05	3.40217
MIR137HG	1.16401	-4.0728	5.15318	3.72558e-07	1.93539e-06	6.08269
HASPIN	1.1646	0.970409	12.1894	5.07112e-30	5.62169e-28	57.3653
CENPF	1.16513	5.29083	10.3953	5.34396e-23	2.73504e-21	41.2766
TYMSOS	1.16533	-1.64616	10.8854	7.48115e-25	4.9153e-23	45.5896
EPHA6	1.16557	-2.9336	5.331	1.49599e-07	8.38433e-07	6.94673
GAPDHP63	1.16735	-2.33085	9.2853	5.30257e-19	1.64414e-17	32.4342
YBX2	1.16818	0.893126	5.01921	7.2837e-07	3.61004e-06	5.25233
OR2B6	1.16995	-3.43495	6.95739	1.12072e-11	1.24673e-10	16.0738
TK1	1.1702	5.59829	12.2962	1.85227e-30	2.17071e-28	58.2728
CKS2	1.17106	4.48653	13.869	4.15231e-37	1.09377e-34	73.4999
STXBP5L	1.17205	-3.77946	5.19631	2.99302e-07	1.58319e-06	6.29171
CENPK	1.17219	2.47752	13.2736	1.5103e-34	2.81582e-32	67.6796
LINC02820	1.17367	-4.99707	5.45184	7.93039e-08	4.66306e-07	7.54951
CENPU	1.17838	3.69402	13.4155	3.7441e-35	7.36306e-33	69.0587
H2BC17	1.1791	-2.98321	6.46246	2.49943e-10	2.25317e-09	13.0785
HROB	1.1791	2.38929	12.1512	7.26174e-30	7.89769e-28	57.0358
ARHGEF39	1.18034	2.34492	14.7495	5.57256e-41	3.63635e-38	82.3061
LINC01419	1.18072	-5.02619	4.74844	2.69862e-06	1.2011e-05	4.19333
TMPOP2	1.18089	-3.31973	9.37801	2.5239e-19	8.15143e-18	33.1455
LINC01980	1.18128	-3.86265	4.17609	3.51314e-05	0.000124962	1.78696
DDIAS	1.18316	2.31094	11.9068	7.11857e-29	7.12155e-27	54.7839
SP3P	1.18792	-3.30242	4.37278	1.50047e-05	5.76419e-05	2.58297
DUXAP8	1.19228	0.74492	6.62871	8.98896e-11	8.7134e-10	13.9465
TRPA1	1.19434	-1.70226	6.53298	1.62381e-10	1.51128e-09	13.4719
LINC00942	1.19451	0.0320311	4.56567	6.31073e-06	2.61841e-05	3.25338
SPAG5	1.19505	4.39448	12.8473	9.57611e-33	1.47032e-30	63.5461
GPR19	1.19559	-0.19462	11.0569	1.63304e-25	1.12983e-23	47.1349
B4GALNT4	1.19736	2.13891	5.47091	7.1666e-08	4.25315e-07	7.37795
AC012213.1	1.19764	-4.89918	6.30532	6.4463e-10	5.45977e-09	12.1651
DDX3Y	1.19788	-0.264778	2.49202	0.0130328	0.0253525	-3.78021
SMKR1	1.19805	0.838662	7.14288	3.34277e-12	4.0259e-11	17.1415
KIF11	1.19808	4.43434	13.6277	4.59104e-36	1.04618e-33	71.1192
ZYG11A	1.19868	0.591959	5.97763	4.37525e-09	3.21202e-08	10.1927
CYP24A1	1.19934	4.18422	4.38276	1.43586e-05	5.53224e-05	2.06986
UBE2SP1	1.19989	-1.88009	9.08461	2.5995e-18	7.27454e-17	30.8928
KIF1A	1.20132	0.834098	3.38704	0.000763598	0.00202838	-1.30502
PKMYT1	1.20165	2.9623	11.1632	6.32016e-26	4.55941e-24	48.0718
ASF1B	1.20365	3.99824	14.1753	1.91386e-38	6.10564e-36	76.5608
KCND2	1.20423	0.728679	7.39711	6.1196e-13	8.19524e-12	18.8002
XRCC2	1.20465	2.407	12.3594	1.01943e-30	1.24024e-28	58.9734
TUBAP13	1.20535	-4.27763	5.92197	6.00739e-09	4.3102e-08	10.0255
AC027228.2	1.2061	-0.656825	7.66392	9.81095e-14	1.48729e-12	20.6282
FOXD3	1.20684	-3.67475	6.02742	3.28825e-09	2.46186e-08	10.6049
ATP5MC1P4	1.2077	-2.20189	9.77197	1.01947e-20	3.94487e-19	36.2845
ARHGAP11A	1.20803	3.3753	13.665	3.17261e-36	7.40586e-34	71.5055
AC068228.1	1.21072	-2.98763	7.55922	2.02407e-13	2.92036e-12	19.9527
KNL1	1.21125	3.0526	12.6708	5.23285e-32	7.47491e-30	61.9033
NLGN4Y	1.21194	-2.4026	3.28024	0.00111136	0.00284093	-1.43683
AL390334.1	1.21215	-5.19032	6.71389	5.28066e-11	5.31248e-10	14.5733
SOHLH1	1.2122	-4.83621	6.41822	3.26975e-10	2.89935e-09	12.8188
E2F7	1.21278	1.50932	9.76362	1.0922e-20	4.21454e-19	36.2379
HTR2C	1.2138	-4.40258	4.78659	2.25211e-06	1.01575e-05	4.37203
AC079160.1	1.21523	-3.60091	4.64207	4.43964e-06	1.89407e-05	3.73281
GINS4	1.21648	2.10312	12.5181	2.25472e-31	2.94262e-29	60.4597
STRIP2	1.21658	2.62372	8.23701	1.63403e-15	3.23784e-14	24.4863
CLSPN	1.21862	3.05586	11.8105	1.73848e-28	1.63122e-26	53.8907
PLPP4	1.22022	0.0309596	6.09091	2.27809e-09	1.75499e-08	10.8537
ALX1	1.22517	-4.16527	5.3408	1.42155e-07	7.99049e-07	6.9999
POLE2	1.22568	2.38369	15.0004	4.22269e-42	3.19058e-39	84.8569
PFN2	1.22632	5.93608	10.2158	2.47554e-22	1.17514e-20	39.7227
CENPE	1.22672	3.22296	11.898	7.72264e-29	7.64595e-27	54.6877
ZWINT	1.22725	4.73287	14.9803	5.19495e-42	3.72893e-39	84.6917
AC089983.1	1.22753	-2.99924	6.04294	3.00701e-09	2.26845e-08	10.6867
LUCAT1	1.22929	2.72632	6.97207	1.01927e-11	1.14093e-10	15.9259
AL117329.1	1.22937	-2.68532	4.91934	1.18909e-06	5.64462e-06	4.96914
HPDL	1.23379	0.114524	8.13431	3.45878e-15	6.54638e-14	23.8684
RDM1	1.23404	-0.688488	9.63102	3.24617e-20	1.19492e-18	35.1825
RPS4Y1	1.23758	1.07445	2.34921	0.0192112	0.0356764	-4.23064
COCH	1.23856	0.810024	6.60822	1.02077e-10	9.78902e-10	13.8196
EME1	1.24024	1.30369	13.0099	1.98118e-33	3.21377e-31	65.1026
AC133785.1	1.24298	-2.10516	5.35363	1.32952e-07	7.52329e-07	7.03957
AC011029.1	1.24566	-4.46996	5.41025	9.87947e-08	5.72471e-07	7.34489
AC016769.5	1.24655	-4.00176	5.21627	2.7033e-07	1.44404e-06	6.38803
MYEOV	1.249	2.01155	4.82893	1.83997e-06	8.44728e-06	4.27216
CIP2A	1.24965	2.86936	13.0758	1.04406e-33	1.7738e-31	65.7733
PLAC1	1.25046	-1.65246	6.09347	2.2445e-09	1.73097e-08	10.939
FGL1	1.25056	1.35551	3.59216	0.000361194	0.00103386	-0.657007
CASP14	1.25157	-4.76426	4.85671	1.61016e-06	7.46142e-06	4.68596
BARX1	1.25237	0.0238471	3.45749	0.00059291	0.00161438	-1.0079
AC011298.1	1.25272	-3.85752	5.11696	4.47233e-07	2.28894e-06	5.90916
PSAT1	1.25401	4.26067	9.92043	2.97471e-21	1.22715e-19	37.3752
CGA	1.25455	-3.86434	4.2245	2.85815e-05	0.000103943	1.97985
LINC00337	1.26007	-1.3451	8.3211	8.79885e-16	1.79045e-14	25.2246
SERPINB5	1.26082	0.626312	3.89236	0.000113076	0.000361019	0.488379
AL139023.1	1.26095	-4.63867	5.69683	2.11264e-08	1.36988e-07	8.81796
CCL26	1.26229	-1.80026	7.47691	3.55785e-13	4.96612e-12	19.3982
ZNF887P	1.26375	-3.10584	10.7865	1.78759e-24	1.11577e-22	44.69
ADAM2	1.26423	-4.86286	6.09637	2.20698e-09	1.70433e-08	10.9822
DUXAP9	1.26674	-2.22347	7.21468	2.07906e-12	2.58527e-11	17.6936
B3GNT4	1.27003	0.353841	8.73849	3.81073e-17	9.19444e-16	28.2668
LINC01564	1.27429	-1.76635	5.73213	1.73915e-08	1.14502e-07	8.97537
AC007493.1	1.27495	-4.26749	4.7874	2.24347e-06	1.01233e-05	4.37666
TNNT1	1.27927	2.47337	4.80686	2.04481e-06	9.28965e-06	4.12591
LINC02577	1.27968	-0.500832	4.72814	2.9698e-06	1.30921e-05	4.00264
HOXD11	1.28015	-5.2358	6.94743	1.19507e-11	1.31921e-10	16.0072
ERCC6L	1.28101	1.85813	13.2467	1.96592e-34	3.57249e-32	67.4021
CCNE1	1.28444	2.60613	11.3188	1.55817e-26	1.19301e-24	49.4643
CDT1	1.28791	3.69854	12.6571	5.96788e-32	8.40724e-30	61.7597
CSAG3	1.29384	-4.49307	4.96699	9.4209e-07	4.56528e-06	5.19746
PLK1	1.29936	4.00084	13.4374	3.018e-35	6.01757e-33	69.2658
ISM2	1.30174	-3.65252	6.79354	3.19572e-11	3.31367e-10	15.0629
SAPCD2	1.30224	2.94274	12.2368	3.24576e-30	3.69811e-28	57.826
FAM83D	1.30352	3.47114	12.1676	6.22426e-30	6.82102e-28	57.1696
AC244102.3	1.30509	-4.84705	5.55376	4.60072e-08	2.80935e-07	8.07131
SP8	1.30525	-2.11847	4.16152	3.73676e-05	0.000132179	1.69601
AC131009.2	1.30552	-4.63804	8.12141	3.79861e-15	7.16125e-14	23.8049
CDC25A	1.30582	2.07832	13.3317	8.54076e-35	1.6133e-32	68.2321
RETNLB	1.30661	-4.75923	7.44062	4.55537e-13	6.23124e-12	19.1675
TERT	1.30889	-1.33142	7.44118	4.53808e-13	6.21055e-12	19.1547
GTSE1	1.3116	3.07667	12.8673	7.89258e-33	1.21834e-30	63.7731
AC012213.4	1.31195	-4.67009	6.41746	3.28475e-10	2.90906e-09	12.8154
CENPW	1.31362	2.48476	13.624	4.7629e-36	1.06838e-33	71.0938
LINC01322	1.31369	-3.7319	4.82803	1.84792e-06	8.47832e-06	4.56188
ORC6	1.31375	2.65564	15.2769	2.41852e-43	2.3945e-40	87.699
CDCA8	1.31395	3.95235	14.1477	2.52996e-38	7.98243e-36	76.2851
AL138789.1	1.31483	-4.85501	9.66011	2.55828e-20	9.57672e-19	35.3767
LINC02163	1.31626	-3.84488	5.34185	1.41382e-07	7.9486e-07	7.00569
C10orf88B	1.31795	-0.087363	11.5469	1.96113e-27	1.67086e-25	51.4745
LINC00648	1.31835	-3.42463	4.55659	6.57816e-06	2.71576e-05	3.35991
KIF15	1.31902	2.67494	13.5974	6.20185e-36	1.37682e-33	70.8372
GINS1	1.32032	3.61248	14.5344	5.02026e-40	2.5288e-37	80.1697
MT1H	1.32032	-1.51677	7.15945	2.99683e-12	3.63826e-11	17.3283
GINS2	1.32104	3.22058	13.7668	1.15121e-36	2.89944e-34	72.5086
HOXA11	1.32114	-3.79599	5.4381	8.52891e-08	4.99497e-07	7.48786
ESCO2	1.32441	2.04053	13.4094	3.97687e-35	7.71512e-33	68.985
KIFC1	1.32669	4.28818	12.8446	9.8273e-33	1.50086e-30	63.5254
MMP12	1.32849	3.69242	6.21932	1.07416e-09	8.78167e-09	11.2918
LINC01446	1.32874	-4.03637	4.64316	4.41731e-06	1.88622e-05	3.73693
TEX48	1.32942	-3.9178	8.03262	7.21835e-15	1.29858e-13	23.1821
LINC01116	1.32957	-0.308252	7.37636	7.04098e-13	9.38972e-12	18.7025
SPC24	1.33162	2.76715	14.3008	5.38156e-39	2.08804e-36	77.8074
CHEK1	1.33238	3.63996	14.6623	1.35998e-40	7.65642e-38	81.4634
TICRR	1.33341	1.96844	12.5808	1.23952e-31	1.64764e-29	61.0475
KIF20A	1.33464	3.96463	14.3588	2.99103e-39	1.30119e-36	78.4007
AC069277.1	1.33476	-3.92028	5.5558	4.55058e-08	2.78407e-07	8.08789
ZNF670-ZNF695	1.33494	-4.06977	8.55368	1.55088e-16	3.44651e-15	26.9072
FGF5	1.33667	-4.08944	6.22848	1.01755e-09	8.34261e-09	11.7306
LINC00634	1.34442	-2.91433	8.76879	3.02112e-17	7.36354e-16	28.4979
MAGEA4	1.34452	-4.27668	3.96145	8.56079e-05	0.000280751	0.951741
DSCC1	1.3455	2.59082	15.5879	9.48413e-45	1.60181e-41	90.8965
RCOR2	1.34648	1.50293	9.10859	2.15235e-18	6.0646e-17	31.0517
CHRNA5	1.3494	0.342329	8.99618	5.19758e-18	1.40344e-16	30.2157
AC026785.3	1.35182	-3.30396	4.48314	9.177e-06	3.68518e-05	3.04423
ACRV1	1.35216	-2.4397	11.3589	1.08367e-26	8.40927e-25	49.6872
ANLN	1.35427	4.96142	11.5098	2.75191e-27	2.29023e-25	51.07
RAD51	1.35564	2.47615	15.3429	1.21895e-43	1.3461e-40	88.3651
IGF2BP3	1.35588	1.93945	5.73198	1.74067e-08	1.14576e-07	8.76255
LINC01194	1.35638	-4.41506	4.96519	9.50425e-07	4.60412e-06	5.18968
ADAMTS20	1.3577	-4.17515	5.74574	1.61307e-08	1.06986e-07	9.07921
NPW	1.35844	-0.620275	5.78967	1.26394e-08	8.59563e-08	9.23403
LINC01036	1.35932	-3.2396	5.67763	2.34751e-08	1.50484e-07	8.71832
POLQ	1.35999	2.20123	12.3322	1.31797e-30	1.58332e-28	58.719
ASPM	1.36086	3.94355	11.8926	8.12485e-29	8.01652e-27	54.6103
MTFR2	1.36409	1.59752	14.0472	6.95561e-38	2.05886e-35	75.2253
CENPI	1.36448	2.03552	13.5934	6.45518e-36	1.41482e-33	70.7788
NKAIN1	1.36607	-1.80491	6.98699	9.25507e-12	1.04372e-10	16.2425
CRABP1	1.36854	-2.54746	5.24541	2.32844e-07	1.25926e-06	6.51618
PARPBP	1.37075	1.83033	15.6153	7.12216e-45	1.36328e-41	91.1173
HMMR	1.37105	3.34032	13.469	2.20921e-35	4.46695e-33	69.5853
AURKA	1.37441	4.19117	14.2451	9.45562e-39	3.31005e-36	77.2571
ORC1	1.37639	2.49022	13.9387	2.06656e-37	5.7053e-35	74.1933
VIL1	1.37963	1.11612	3.93341	9.58896e-05	0.000310954	0.603576
MIR9-1HG	1.38057	0.0718393	6.65675	7.5494e-11	7.42577e-10	14.1491
KIF23	1.38146	3.79117	14.1971	1.53586e-38	5.01108e-36	76.7813
ASNSP1	1.38249	-4.75636	5.88332	7.4762e-09	5.28711e-08	9.81201
TOP2A	1.38442	6.50206	12.8385	1.04276e-32	1.58412e-30	63.3736
MAD2L1	1.38553	3.8955	14.6436	1.64615e-40	8.91781e-38	81.2746
UBE2T	1.38941	3.93167	15.6944	3.11342e-45	6.87634e-42	92.0536
TEX15	1.38968	-3.46243	5.18849	3.11457e-07	1.64204e-06	6.25141
MAGEC2	1.39018	-3.9355	4.2306	2.7844e-05	0.000101441	2.00354
NR0B1	1.39106	-3.52641	3.9179	0.000102072	0.000328811	0.788223
PRR11	1.39227	4.01523	14.3105	4.87924e-39	1.94573e-36	77.9153
AP002478.1	1.39357	-3.9555	6.73354	4.66729e-11	4.73189e-10	14.6976
KCNMB2-AS1	1.39467	-0.905047	5.37173	1.20946e-07	6.89416e-07	7.0798
SHOX2	1.39681	-0.277208	7.52198	2.61405e-13	3.72699e-12	19.6653
TESMIN	1.3969	1.55377	9.21314	9.41667e-19	2.80026e-17	31.8612
TRIP13	1.40051	3.94674	12.8902	6.32304e-33	9.86668e-31	63.9747
SPC25	1.40448	1.92597	14.7107	8.28947e-41	5.06398e-38	81.887
BUB1	1.40538	4.22112	14.3318	3.93205e-39	1.61281e-36	78.1264
RRM2	1.40645	5.3516	13.5052	1.54489e-35	3.23774e-33	69.8843
PCLAF	1.40837	2.32528	14.7841	3.90531e-41	2.60765e-38	82.6554
CDK1	1.40987	4.72292	14.9377	8.06178e-42	5.51119e-39	84.2564
CCNB1	1.4101	5.01731	16.2458	9.37902e-48	5.38581e-44	97.8153
HOXD13	1.4103	-4.74033	5.69916	2.08577e-08	1.35337e-07	8.82905
NDC80	1.41235	3.14759	13.3533	6.90695e-35	1.31333e-32	68.4584
NCAPH	1.41384	3.52099	13.9634	1.6137e-37	4.49829e-35	74.4534
ESPL1	1.41958	3.44106	12.5911	1.12322e-31	1.50701e-29	61.1414
AL033397.1	1.42317	-2.66587	3.90578	0.000107161	0.000343777	0.728828
RAD51AP1	1.42615	2.93747	15.7798	1.27237e-45	4.05916e-42	92.9042
CDCA2	1.42684	2.1789	13.6263	4.65816e-36	1.05311e-33	71.1061
CDH18	1.42977	-4.17388	5.74829	1.59045e-08	1.05657e-07	9.09253
OIP5	1.43048	-0.58621	15.2666	2.6905e-43	2.57499e-40	87.2581
RAB3B	1.43188	1.05876	6.16818	1.45131e-09	1.16234e-08	11.2316
DUSP13	1.43591	-1.31817	5.26945	2.05756e-07	1.12377e-06	6.59135
PTPRN	1.43752	-0.758504	6.16494	1.47913e-09	1.1813e-08	11.3075
RAD54L	1.4391	1.74018	14.0097	1.01395e-37	2.91124e-35	74.862
AC010595.1	1.43948	-4.68982	6.89796	1.64255e-11	1.78235e-10	15.7028
OR51E1	1.44192	-1.46146	8.0292	7.39795e-15	1.32518e-13	23.1546
KIF14	1.44379	2.81811	12.5287	2.03721e-31	2.67089e-29	60.5625
CCNA2	1.44437	3.71287	14.3437	3.48548e-39	1.47169e-36	78.2507
APCDD1L	1.44804	-0.483057	6.7531	4.12627e-11	4.22065e-10	14.7574
LINC01234	1.45285	-2.89465	5.41673	9.54762e-08	5.55034e-07	7.37243
AC244102.4	1.4542	-4.60482	5.45345	7.86293e-08	4.62624e-07	7.56129
AUNIP	1.458	1.06469	14.2637	7.83364e-39	2.84708e-36	77.3389
CDCA5	1.46007	4.10844	14.5005	7.08643e-40	3.50803e-37	79.8266
HHIPL2	1.46123	0.565003	5.22865	2.5373e-07	1.36323e-06	6.28603
RIMS2	1.46388	-1.40764	5.51038	5.80641e-08	3.49578e-07	7.80597
CLGN	1.46593	1.24115	7.88847	2.02412e-14	3.41661e-13	22.1037
GBX2	1.4734	-4.18885	7.90258	1.83083e-14	3.10311e-13	22.2802
BUB1B	1.47426	3.15574	14.2416	9.79919e-39	3.31005e-36	77.2235
CDC6	1.48182	4.03683	14.4041	1.88839e-39	8.4718e-37	78.856
CCNB2	1.48679	3.94212	15.9691	1.73988e-46	8.32592e-43	94.9129
AC090192.2	1.4871	-2.99886	6.76573	3.81037e-11	3.92267e-10	14.89
COL11A1	1.49214	4.12438	5.91978	6.08272e-09	4.3629e-08	9.56442
CEP55	1.49449	4.11806	14.5798	3.15771e-40	1.619e-37	80.6278
SKA3	1.498	2.40939	14.6675	1.28998e-40	7.55873e-38	81.4794
GFY	1.49997	-4.15666	6.67786	6.61753e-11	6.56994e-10	14.3605
LINC00887	1.50086	-2.29729	8.41518	4.3781e-16	9.20909e-15	25.9037
FAM72A	1.50251	-0.385605	13.3631	6.27486e-35	1.20109e-32	68.3849
C1QL4	1.50436	-4.16253	8.69243	5.41739e-17	1.28231e-15	27.9287
CKAP2L	1.50519	2.7957	14.2458	9.38821e-39	3.31005e-36	77.2577
CDC45	1.50523	2.96458	14.2425	9.71058e-39	3.31005e-36	77.2287
AL033530.1	1.50541	-4.39243	6.13901	1.72151e-09	1.35419e-08	11.2238
MIR924HG	1.51002	-0.843127	9.08153	2.66309e-18	7.43077e-17	30.8769
KIF2C	1.51342	3.96187	14.3347	3.81961e-39	1.5894e-36	78.1587
LINC00355	1.51735	-3.88241	5.52036	5.50463e-08	3.32384e-07	7.90515
SLC6A15	1.51775	-3.43507	5.59394	3.70351e-08	2.29815e-07	8.28244
NKX1-2	1.52626	-2.21964	5.20103	2.92193e-07	1.54759e-06	6.29048
DEPDC1B	1.52724	2.41434	13.5504	9.88362e-36	2.11775e-33	70.3705
CHRNA9	1.52734	-1.9383	5.28333	1.91539e-07	1.05172e-06	6.68457
KIF4A	1.53225	3.81119	13.7052	2.12589e-36	5.08655e-34	71.8981
MIR2052HG	1.53253	-3.29143	6.00636	3.71134e-09	2.75633e-08	10.4854
PCSK1	1.53277	0.135167	5.44647	8.15923e-08	4.79369e-07	7.40176
FOXM1	1.53578	4.36084	13.9265	2.33552e-37	6.32619e-35	74.0753
CDCA3	1.55194	3.00422	15.5009	2.35288e-44	3.75311e-41	90.0209
FAM133A	1.55719	-1.86601	4.86677	1.53393e-06	7.14393e-06	4.70049
FAM72B	1.56124	-0.376752	13.2354	2.19703e-34	3.96736e-32	67.1562
KIF18B	1.56129	3.19154	13.1871	3.52355e-34	6.24495e-32	66.8467
DLGAP5	1.56156	3.55961	13.8321	6.00148e-37	1.52491e-34	73.153
SGO1	1.56769	1.26411	15.25	3.19773e-43	2.86916e-40	87.3104
EXO1	1.56874	2.75047	14.1878	1.68804e-38	5.44572e-36	76.6763
AURKB	1.57189	3.32043	14.1067	3.82288e-38	1.15539e-35	75.8782
HOXB9	1.57414	-0.843474	4.40464	1.3033e-05	5.06846e-05	2.62215
LIN28B	1.57418	-4.75939	6.14509	1.66137e-09	1.31264e-08	11.2555
AC010789.1	1.57536	-2.45873	4.82609	1.86518e-06	8.54659e-06	4.53364
CTSV	1.58082	2.16322	10.3879	5.69667e-23	2.90005e-21	41.3905
FOXD3-AS1	1.58724	-1.46902	6.69555	5.92438e-11	5.9145e-10	14.4396
H3C2	1.58847	-3.68465	8.08901	4.80416e-15	8.91643e-14	23.5769
CDC25C	1.59227	1.74641	15.3728	8.93211e-44	1.06858e-40	88.6137
TPX2	1.59588	5.31171	14.2772	6.83843e-39	2.58349e-36	77.5506
CDKN3	1.59822	2.69445	14.6399	1.71031e-40	9.09376e-38	81.2135
SKA1	1.60355	2.05052	14.272	7.20829e-39	2.68785e-36	77.4873
FAM72D	1.60697	-1.14206	12.5334	1.94857e-31	2.5664e-29	60.4434
HOXD10	1.61208	-2.46363	6.97371	1.00855e-11	1.13071e-10	16.1684
MAGEA1	1.61447	-4.18097	5.21804	2.67889e-07	1.43287e-06	6.39458
SBSN	1.61799	-2.58308	6.73502	4.62408e-11	4.6914e-10	14.6992
CDC20	1.61996	4.64	14.9621	6.26601e-42	4.38804e-39	84.5085
NCAPG	1.62259	3.22262	14.9831	5.04732e-42	3.71586e-39	84.7166
DLL3	1.62343	-1.01545	5.91877	6.11753e-09	4.38568e-08	9.9507
MAGEA12	1.62677	-3.50272	4.47212	9.64338e-06	3.85413e-05	2.99699
GNG4	1.62858	1.05136	6.71651	5.19441e-11	5.23305e-10	14.4627
CYCSP6	1.63415	-4.26288	7.14617	3.271e-12	3.94443e-11	17.2623
MELK	1.63743	3.46524	14.2043	1.42842e-38	4.76894e-36	76.8535
PIMREG	1.64216	2.15138	14.2614	8.02558e-39	2.88038e-36	77.3864
TROAP	1.65925	3.10683	14.4657	1.00992e-39	4.67693e-37	79.4704
NEK2	1.66408	3.46675	15.3326	1.3562e-43	1.4422e-40	88.3038
TTK	1.66964	2.89201	15.399	6.8004e-44	8.87514e-41	88.9648
ANKRD18B	1.67493	-1.36826	7.46706	3.80505e-13	5.27525e-12	19.3266
HJURP	1.67837	3.46638	15.0601	2.28083e-42	1.81909e-39	85.5089
NEIL3	1.67857	1.36958	11.8154	1.66125e-28	1.56387e-26	53.9418
INHBE	1.67974	-3.24762	8.4622	3.0821e-16	6.60397e-15	26.242
MCM10	1.68907	2.66493	14.4787	8.84928e-40	4.23467e-37	79.5874
CASC9	1.69184	-0.929656	4.77866	2.3387e-06	1.05183e-05	4.25543
NUF2	1.69422	3.16874	15.3816	8.15294e-44	1.01777e-40	88.7976
PBK	1.70863	2.65537	13.7423	1.47027e-36	3.67082e-34	72.2585
DEPDC1	1.72135	2.68212	14.4198	1.61112e-39	7.34262e-37	78.9957
MYBL2	1.73199	5.03129	12.967	3.00479e-33	4.81976e-31	64.6725
UBE2C	1.73365	4.60831	13.4314	3.20167e-35	6.33974e-33	69.1916
POPDC3	1.73897	-1.54196	6.6745	6.75785e-11	6.69074e-10	14.3144
BIRC5	1.73952	4.83194	15.6759	3.78046e-45	7.75318e-42	91.8621
PRAME	1.74339	1.14138	4.78868	2.22984e-06	1.00697e-05	4.16576
C12orf56	1.74505	-1.47014	6.20725	1.15339e-09	9.37009e-09	11.5745
FAM72C	1.76828	-1.95337	12.1121	1.04808e-29	1.10634e-27	56.4903
CENPA	1.82413	2.10937	15.4737	3.1248e-44	4.72206e-41	89.6805
ZNF695	1.82449	-1.51687	9.45415	1.36683e-19	4.58998e-18	33.768
IGF2BP1	1.84878	-0.905702	5.54206	4.89958e-08	2.97826e-07	7.94723
GAL	1.85115	-1.21631	7.69265	8.03214e-14	1.23326e-12	20.8343
CSAG1	1.89318	-3.17273	5.6383	2.9105e-08	1.83989e-07	8.50772
MAGEA6	1.97574	-3.22264	4.89518	1.33709e-06	6.2956e-06	4.85908
MAGEA3	2.3049	-2.76821	5.55459	4.58033e-08	2.79809e-07	8.06495
FGB	2.32225	0.990704	4.76945	2.44317e-06	1.09538e-05	4.09188
